# Supplementary material for: The Genome Organization of Thermotoga maritima Reflects Its Lifestyle
Source: PLoS Genet. 2013 Apr 25;9(4):e1003485. doi: 10.1371/journal.pgen.1003485 (PMC3636130; doi:10.1371/journal.pgen.1003485)
Supplement: Table S1 — Updated T. maritima genome annotation. (XLSX) [file pgen.1003485.s005.xlsx]

## Sheet: TableS1
Table S1. Updated T. maritima gene annotation.
New Locus ID	Original Locus ID	Left Coordinate	Right Coordinate	Strand	Description
Tmari_0001	TM0001	311	448	+	hypothetical protein
Tmari_R0001	N/A	412	3040	+	CRISPR_1, Tmari_R0001
Tmari_0002	TM0005	3155	5107	-	putative ATP-dependent helicase
Tmari_0003	TM0006	5104	6141	-	Muconate cycloisomerase
Tmari_0004	TM0007	6145	7461	-	Transglutaminase-like enzyme, putative cysteine protease
Tmari_0005	TM0008	7495	8169	+	cyclase family protein
Tmari_0006	TM0009	8205	8633	-	Rubrerythrin
Tmari_0007	TM0010	8630	10453	-	NADP-reducing hydrogenase, subunit C
Tmari_0008	TM0011	10472	10852	-	NADP-reducing hydrogenase, subunit B
Tmari_0009	TM0012	10855	11343	-	NADP-reducing hydrogenase, subunit A
Tmari_0010	TM0013	11547	12308	+	hypothetical protein
Tmari_0011	TM0014	12318	13154	+	Methyl-accepting chemotaxis protein
Tmari_0012	TM0015	13245	13823	+	Pyruvate:ferredoxin oxidoreductase, gamma subunit
Tmari_0013	TM0016	13836	14135	+	Pyruvate:ferredoxin oxidoreductase, delta subunit
Tmari_0014	TM0017	14138	15316	+	Pyruvate:ferredoxin oxidoreductase, alpha subunit
Tmari_0015	TM0018	15331	16305	+	Pyruvate:ferredoxin oxidoreductase, beta subunit
Tmari_0016	TM0019	16347	17117	+	Dehydrogenase with different specificities
Tmari_0017	TM0020	17114	17497	+	Protein crcB like protein
Tmari_0018	TM0021	17494	17802	+	hypothetical protein
Tmari_0019	TM0022	17799	19349	-	DNA mismatch repair protein MutL
Tmari_0020	TM0023	19428	21398	-	methyl-accepting chemotaxis sensory transducer
Tmari_0021	TM0024	21459	23387	-	Laminarinase
Tmari_0022	TM0025	23400	25565	-	Beta-glucosidase
Tmari_0023	TM0026	25549	25755	-	hypothetical protein
Tmari_0024	TM0027	25755	26561	-	Beta-glucoside ABC transport system, ATP-binding protein 2
Tmari_0025	TM0028	26558	27550	-	Beta-glucoside ABC transport system, ATP-binding protein 1
Tmari_0026	TM0029	27554	28396	-	Beta-glucoside ABC transport system, permease protein 2
Tmari_0027	TM0030	28400	29416	-	Beta-glucoside ABC transport system, permease protein 1
Tmari_0028	TM0031	29479	31293	-	Beta-glucoside ABC transport system, sugar-binding protein
Tmari_0029	TM0032	31324	32469	-	Cellobiose-responsive regulator of beta-glucosides utilization, ROK family
Tmari_0030	TM0033	32828	34015	+	Phospholipase/carboxylesterase
Tmari_0031	TM0034	34103	35176	+	Ferredoxin
Tmari_0032	TM0035	35222	36721	+	hypothetical protein
Tmari_0033	TM0036	36718	37242	+	Hypothetical ATP-binding protein, containing DUF265 domain
Tmari_0034	TM0037	37239	38489	+	HDIG domain protein
Tmari_0035	TM0038	38500	38862	+	Folate biosynthesis protein PTPS-III, catalyzes a reaction that bypasses dihydroneopterin aldolase (FolB)
Tmari_0036	TM0039	38859	39638	+	GTP cyclohydrolase I type 2
Tmari_0037	TM0040	39642	40478	+	Dihydropteroate synthase
Tmari_0038	TM0041	40538	40927	+	2-amino-4-hydroxy-6- hydroxymethyldihydropteridine pyrophosphokinase
Tmari_0039	TM0042	40911	41990	-	Aminopeptidase YpdF (MP-, MA-, MS-, AP-, NP- specific)
Tmari_0040	TM0043	42003	43742	-	ABC transporter, ATP-binding protein
Tmari_0041	N/A	43827	44375	+	hypothetical protein
Tmari_0042	TM0045	44433	44651	+	hypothetical protein
Tmari_0043	TM0046	44685	44804	-	hypothetical protein
Tmari_0044	TM0047	44789	46006	-	transposase, putative
Tmari_0045	N/A	45991	46134	-	transposase
Tmari_0046	TM0049	46364	47080	+	Iron-sulfur cluster-binding protein
Tmari_0047	TM0050	47181	47645	+	Ferrous iron transport protein A
Tmari_0048	TM0051	47614	49623	+	Ferrous iron transport protein B
Tmari_0049	TM0052	49620	49952	+	hypothetical protein
Tmari_0050	TM0053	49949	51043	+	esterase, putative
Tmari_0051	TM0054	51040	51630	+	hypothetical protein
Tmari_0052	TM0055	51631	53655	-	Alpha-glucuronidase
Tmari_0053	TM0056	53712	55685	-	Xylose-regulated ABC transporter, substrate-binding component
Tmari_0054	TM0057	55699	56715	-	Xylose-regulated ABC transporter, ATP-binding protein 2
Tmari_0055	TM0058	56712	57707	-	Xylose-regulated ABC transporter, ATP-binding protein 1
Tmari_0056	TM0059	57721	58827	-	Xylose-regulated ABC transporter, permease component 2
Tmari_0057	TM0060	58838	59824	-	Xylose-regulated ABC transporter, permease component 1
Tmari_0058	TM0061	60143	63322	+	Endo-1,4-beta-xylanase A precursor
Tmari_0059	TM0062	63378	63917	+	hypothetical protein
Tmari_0060	TM0063	63964	64410	-	hypothetical protein
Tmari_0061	TM0064	64422	65777	-	Uronate isomerase
Tmari_0062	TM0065	65879	66619	+	Transcriptional regulator, IclR family
Tmari_0063	TM0066	66688	67299	+	4-Hydroxy-2-oxoglutarate aldolase / 2-dehydro-3-deoxyphosphogluconate aldolase
Tmari_0064	TM0067	67296	68315	+	2-dehydro-3-deoxygluconate kinase
Tmari_0065	TM0068	68328	69947	+	D-mannonate oxidoreductase
Tmari_0066	TM0069	69944	71026	+	Mannonate dehydratase
Tmari_0067	TM0070	71048	72091	-	Endo-1,4-beta-xylanase A precursor
Tmari_0068	TM0071	72311	74188	+	Xylobiose ABC transport system, sugar-binding protein
Tmari_0069	TM0072	74265	75272	+	Xylobiose ABC transport system, permease protein 1
Tmari_0070	TM0073	75289	76143	+	Xylobiose ABC transport system, permease protein 2
Tmari_0071	TM0074	76154	77152	+	Xylobiose ABC transport system, ATP-binding protein 1
Tmari_0072	TM0075	77139	78101	+	Xylobiose ABC transport system, ATP-binding protein 2
Tmari_0073	TM0076	78139	80475	+	Beta-xylosidase
Tmari_0074	TM0077	80480	81457	+	Acetyl xylan esterase
Tmari_0075	TM0078	81440	82210	-	Vitamin B12 ABC transporter, ATPase component BtuD
Tmari_0076	TM0079	82212	83180	-	Vitamin B12 ABC transporter, permease component BtuC
Tmari_0077	TM0080	83177	84166	-	Vitamin B12 ABC transporter, B12-binding component BtuF
Tmari_R0002	N/A	84123	84323	-	Cobalamin riboswitch, Tmari_R0002
Tmari_0078	TM0081	84319	84768	-	Flagellar assembly factor FliW
Tmari_0079	TM0082	84773	85687	-	Flagellar hook-associated protein FlgL
Tmari_0080	TM0083	85693	88269	-	Flagellar hook-associated protein FlgK
Tmari_0081	TM0084	88272	88718	-	FlgN Protein
Tmari_0082	TM0085	88715	88993	-	hypothetical protein
Tmari_0083	TM0086	89061	90482	+	putative peptidoglycan lipid II flippase MurJ
Tmari_0084	TM0087	90463	91296	-	putative gene for the hypothesized phosphomevalonate decarboxylase; Predicted dioxygenase
Tmari_0085	TM0088	91293	95141	-	Type IV pilus biogenesis protein PilQ
Tmari_0086	TM0089	95157	95618	-	hypothetical protein
Tmari_0087	TM0090	95615	96031	-	hypothetical protein
Tmari_0088	TM0091	96028	96576	-	hypothetical protein
Tmari_0089	TM0092	96548	97477	-	hypothetical protein
Tmari_0090	TM0093	97530	97913	-	hypothetical protein
Tmari_0091	TM0094	97910	99109	-	Type II secretory pathway, component PulF / Type IV fimbrial assembly protein PilC
Tmari_0092	TM0095	99111	99581	-	Rubrerythrin
Tmari_0093	TM0096	99584	100504	-	tRNA dihydrouridine synthase B
Tmari_0094	TM0097	100494	101111	-	Nicotinate-nucleotide adenylyltransferase
Tmari_0095	TM0098	101068	102375	-	GTP-binding protein Obg
Tmari_0096	TM0099	102372	103136	-	hypothetical protein
Tmari_0097	TM0100	103127	105193	-	DNA ligase
Tmari_0098	TM0101	105244	107112	+	hypothetical protein
Tmari_0099	TM0102	107109	108188	+	hypothetical protein
Tmari_0100	TM0103	108224	109747	+	sugar ABC transporter, ATP-binding protein
Tmari_0101	TM0104	109744	110778	+	Sugar ABC transporter, permease protein
Tmari_0102	TM0105	110775	111734	+	Sugar ABC transporter, permease protein
Tmari_0103	TM0106	111716	112900	-	DNA helicase
Tmari_0104	TM0107	112977	113549	+	Diguanylate cyclase/phosphodiesterase-domain containing protein
Tmari_0105	TM0108	113550	114815	+	UDP-N-acetylglucosamine 1-carboxyvinyltransferase
Tmari_0106	TM0109	114796	115758	+	radical activating enzyme
Tmari_0107	TM0110	115866	117002	+	Xylose repressor XylR (ROK family)
Tmari_0108	TM0111	117016	118179	+	Alcohol dehydrogenase ; Acetaldehyde dehydrogenase
Tmari_0109	TM0112	118192	119145	+	Monosaccharide-transporting ATPase
Tmari_0110	TM0113	119160	119879	+	xylU-related protein
Tmari_0111	TM0114	119905	120876	+	putative beta-xyloside ABC transporter, substrate-binding component
Tmari_0112	TM0115	120925	122454	+	D-xylose transport ATP-binding protein XylG
Tmari_0113	TM0116	122454	123932	+	Xylulose kinase
Tmari_0114	TM0117	123954	124685	-	Radical SAM domain protein
Tmari_0115	N/A	124688	124813	-	hypothetical protein
Tmari_0116	TM0118	124844	127327	+	Ribonucleotide reductase of class II (coenzyme B12-dependent)
Tmari_0117	TM0119	127340	128197	+	acetamidase, putative
Tmari_0118	TM0120	128200	128754	+	oxidoreductase, putative
Tmari_0119	TM0121	128772	129869	-	Lysine 2,3-aminomutase
Tmari_0120	TM0122	130126	130491	+	Zinc uptake regulation protein ZUR
Tmari_0121	TM0123	130488	131291	+	Zinc ABC transporter, periplasmic-binding protein ZnuA
Tmari_0122	TM0124	131288	132010	+	Zinc ABC transporter, ATP-binding protein ZnuC
Tmari_0123	TM0125	132007	132804	+	Zinc ABC transporter, inner membrane permease protein ZnuB
Tmari_0124	TM0126	132804	133463	+	Response regulators consisting of a CheY-like receiver domain and a winged-helix DNA-binding domain protein
Tmari_0125	TM0127	133460	134317	+	sensor histidine kinase
Tmari_0126	TM0128	134263	135651	-	Pyruvate:Oxaloacetate transcarboxylase domain protein
Tmari_0127	TM0129	135641	136717	-	Acetylornithine deacetylase/Succinyl-diaminopimelate desuccinylase-related deacylase
Tmari_0128	TM0130	136778	137932	+	Permease of the major facilitator superfamily
Tmari_0129	N/A	138216	138350	-	hypothetical protein
Tmari_0130	TM0132	138372	139148	+	Flagellin protein FlaA
Tmari_0131	TM0133	139150	139734	+	isochorismatase-related protein
Tmari_0132	TM0134	139695	140549	+	Thioredoxin reductase
Tmari_0133	TM0135	140518	141750	-	hypothetical protein
Tmari_0134	TM0136	141805	142794	+	hypothetical protein
Tmari_0135	TM0137	142818	143537	-	Tryptophan synthase alpha chain
Tmari_0136	TM0138	143534	144703	-	Tryptophan synthase beta chain
Tmari_0137	TM0139	144706	145323	-	Phosphoribosylanthranilate isomerase
Tmari_0138	TM0140	145311	146069	-	Indole-3-glycerol phosphate synthase
Tmari_0139	TM0141	146044	147684	-	Anthranilate synthase, amidotransferase component / Anthranilate phosphoribosyltransferase
Tmari_0140	TM0142	147681	149054	-	Anthranilate synthase, aminase component
Tmari_0141	TM0143	149083	150435	-	response regulator
Tmari_R0003	N/A	150535	150608	+	tRNA-Pro
Tmari_0142	TM0144	150658	150885	+	hypothetical protein
Tmari_0143	TM0145	150882	151865	-	YgjD/Kae1/Qri7 family, required for threonylcarbamoyladenosine (t(6)A) formation in tRNA
Tmari_0144	TM0146	151862	153082	-	ATP-dependent Clp protease ATP-binding subunit ClpX
Tmari_0145	TM0147	153096	153428	-	Iojap protein
Tmari_0146	TM0148	153446	155266	-	Glucosamine--fructose-6-phosphate aminotransferase [isomerizing]
Tmari_0147	TM0149	155238	156221	-	Phosphate:acyl-ACP acyltransferase PlsX
Tmari_0148	TM0150	156226	156408	-	LSU ribosomal protein L32p
Tmari_0149	TM0151	156412	156960	-	ribosomal protein L32p-like protein
Tmari_0150	TM0152	157518	158165	+	Transcriptional regulators of sugar metabolism
Tmari_0151	TM0153	158189	160060	-	hypothetical protein
Tmari_0152	TM0155	160258	161916	+	Chorismate mutase I / Prephenate dehydratase
Tmari_0153	TM0156	161933	163237	-	Alkaline phosphatase
Tmari_0154	TM0157	163330	163779	-	Nitrilotriacetate monooxygenase component B
Tmari_0155	N/A	163831	164076	+	hypothetical protein
Tmari_0156	TM0158	164073	164954	+	Prolipoprotein diacylglyceryl transferase
Tmari_0157	TM0159	164902	165492	-	ham1 protein
Tmari_0158	TM0160	165610	166155	+	hypothetical protein
Tmari_0159	TM0161	166136	166954	+	Octaprenyl-diphosphate synthase / Dimethylallyltransferase / Geranyltranstransferase (farnesyldiphosphate synthase) / Geranylgeranyl pyrophosphate synthetase
Tmari_0160	TM0162	166951	169266	+	alpha/beta-Hydrolase
Tmari_0161	TM0163	169248	170081	+	hypothetical protein
Tmari_0162	TM0164	170078	170872	+	hypothetical protein
Tmari_0163	TM0165	170849	171415	-	Holliday junction DNA helicase RuvA
Tmari_0164	TM0166	171412	172725	-	Dihydrofolate synthase / Folylpolyglutamate synthase
Tmari_0165	TM0167	172716	173888	-	Phosphopentomutase
Tmari_0166	TM0168	173980	176454	+	Leucyl-tRNA synthetase
Tmari_0167	TM0169	176464	177090	+	Redox-sensitive transcriptional regulator (AT-rich DNA-binding protein)
Tmari_0168	TM0170	177092	177313	+	hypothetical protein
Tmari_0169	TM0171	177310	177765	+	Hydrolase, HAD subfamily IIIA
Tmari_0170	TM0172	177762	178976	+	Adenosylhomocysteinase
Tmari_0171	TM0173	178967	182281	+	DNA reverse gyrase
Tmari_0172	TM0174	182281	184461	+	Pyrophosphate-energized proton pump
Tmari_0173	TM0175	184520	184786	+	Acyl carrier protein
Tmari_0174	TM0176	184767	185648	+	Uncharacterized protein
Tmari_0175	TM0177	185673	186524	+	DUF370 and DUF2179 domains-containing protein
Tmari_0176	TM0178	186526	188736	+	Helicase PriA essential for oriC/DnaA-independent DNA replication
Tmari_R0004	N/A	188995	190476	+	16S ribosomal RNA
Tmari_R0005	N/A	190570	190643	+	tRNA-Ile
Tmari_R0006	N/A	190652	190724	+	tRNA-Ala
Tmari_R0007	N/A	190768	193790	+	23S ribosomal RNA
Tmari_R0008	N/A	193832	193948	+	5S ribosomal RNA
Tmari_0177	TM0179	194004	194282	+	hypothetical protein
Tmari_0178	TM0180	194310	194879	-	hypothetical protein
Tmari_0179	TM0181	194963	195937	+	putative DNA polymerase III, delta subunit
Tmari_0180	TM0182	195906	197099	+	Uncharacterized protein
Tmari_0181	TM0183	197059	197862	+	Nitrilase/cyanide hydratase and apolipoprotein N-acyltransferase
Tmari_0182	TM0184	197859	199148	+	Phosphoglucosamine mutase
Tmari_0183	TM0185	199128	199523	-	hypothetical protein
Tmari_0184	TM0186	199504	200610	-	response regulator
Tmari_0185	TM0187	200585	201970	-	hypothetical protein
Tmari_R0009	N/A	202308	202380	+	tRNA-Ala
Tmari_0186	TM0188	202439	202870	+	hypothetical protein
Tmari_0187	TM0189	202875	203951	+	Iron(III) dicitrate-binding protein
Tmari_0188	TM0190	203945	204979	+	ABC-type Fe3+-siderophore transport system, permease component
Tmari_0189	TM0191	204985	205761	+	iron(III) ABC transporter, ATP-binding protein, putative
Tmari_0190	TM0192	205818	206081	-	SpoVS-related protein, type 2
Tmari_R0010	N/A	206155	206228	-	tRNA-Arg
Tmari_R0011	N/A	206237	206309	-	tRNA-His
Tmari_R0012	N/A	206324	206397	-	tRNA-Arg
Tmari_R0013	N/A	206412	206484	-	tRNA-Gly
Tmari_0191	TM0193	206573	207361	-	YbbM seven transmembrane helix protein
Tmari_0192	TM0194	207361	207981	-	YbbL ABC transporter ATP-binding protein
Tmari_R0014	N/A	208036	208122	+	tRNA-Ser
Tmari_R0015	N/A	208139	208212	+	tRNA-Arg
Tmari_0193	TM0195	208150	209016	-	guanosine pentaphosphate phosphohydrolase, putative
Tmari_0194	TM0196	209060	209551	+	putative transmembrane protein
Tmari_0195	TM0197	209560	210474	-	tRNA(U54)-2-thioribothymidine synthetase
Tmari_0196	TM0198	210690	213152	+	ATP-dependent Clp protease ATP-binding subunit ClpA
Tmari_0197	TM0199	213149	214471	+	DNA repair protein RadA
Tmari_0198	TM0200	214449	215507	+	DNA integrity scanning protein disA
Tmari_0199	TM0201	215604	217352	+	Periplasmic [Fe] hydrogenase large subunit
Tmari_0200	TM0202	217397	218299	+	ABC-type nitrate/sulfonate/bicarbonate transport systems, periplasmic component
Tmari_0201	TM0203	218296	219027	+	Hydroxymethylpyrimidine ABC transporter, transmembrane component
Tmari_0202	TM0204	219003	219704	+	Alkanesulfonates ABC transporter ATP-binding protein
Tmari_0203	TM0205	219688	221979	-	ATP-dependent DNA helicase RecG
Tmari_0204	TM0206	222078	222590	-	Hypoxanthine-guanine phosphoribosyltransferase
Tmari_0205	TM0207	222590	223216	-	Zn-dependent hydrolases of the metallo-beta-lactamase superfamily
Tmari_0206	TM0208	223229	224629	-	Pyruvate kinase
Tmari_0207	TM0209	224643	225602	-	6-phosphofructokinase
Tmari_0208	TM0210	225758	225967	+	hypothetical protein
Tmari_0209	TM0211	225964	227058	+	Aminomethyltransferase (glycine cleavage system T protein)
Tmari_0210	TM0212	227055	227429	+	Glycine cleavage system H protein
Tmari_0211	TM0213	227458	228771	+	Glycine dehydrogenase [decarboxylating] (glycine cleavage system P1 protein)
Tmari_0212	TM0214	228768	230192	+	Glycine dehydrogenase [decarboxylating] (glycine cleavage system P2 protein)
Tmari_0213	TM0215	230194	230580	+	Endoribonuclease L-PSP
Tmari_0214	TM0216	230584	231444	+	Glycyl-tRNA synthetase alpha chain
Tmari_0215	TM0217	231425	233443	+	Glycyl-tRNA synthetase beta chain
Tmari_0216	TM0218	233420	234736	-	Flagellum-specific ATP synthase FliI
Tmari_0217	TM0219	234696	235406	-	Flagellar assembly protein FliH
Tmari_0218	TM0220	235408	236415	-	Flagellar motor switch protein FliG
Tmari_0219	TM0221	236420	238018	-	Flagellar M-ring protein FliF
Tmari_0220	TM0222	238068	238868	+	ATPase component of general energizing module of ECF transporters
Tmari_0221	TM0223	238865	239098	+	Ribosome-associated heat shock protein implicated in the recycling of the 50S subunit (S4 like protein)
Tmari_0222	TM0224	239067	239762	-	Biotin-protein ligase
Tmari_0223	TM0225	239816	240754	+	pyridoxal phosphate-dependent deaminase, putative
Tmari_0224	TM0226	240754	241428	+	hypothetical protein
Tmari_0225	N/A	241496	241969	+	NADP-reducing hydrogenase, subunit A
Tmari_0226	TM0228	241966	243603	+	NADP-reducing hydrogenase, subunit C
Tmari_0227	TM0229	243663	244520	+	Transporter
Tmari_0228	TM0230	244526	245002	+	hypothetical protein
Tmari_0229	TM0231	244954	246327	-	UDP-N-acetylmuramate--alanine ligase
Tmari_0230	TM0232	246324	247343	-	UDP-N-acetylglucosamine--N-acetylmuramyl- (pentapeptide) pyrophosphoryl-undecaprenol N-acetylglucosamine transferase
Tmari_0231	TM0233	247340	248434	-	Cell division protein FtsW
Tmari_0232	TM0234	248431	249723	-	UDP-N-acetylmuramoylalanine--D-glutamate ligase
Tmari_0233	TM0235	249720	250628	-	Phospho-N-acetylmuramoyl-pentapeptide- transferase
Tmari_0234	TM0236	250625	251905	-	UDP-N-acetylmuramoyl-tripeptide--D-alanyl-D- alanine ligase
Tmari_0235	TM0237	251902	253374	-	UDP-N-acetylmuramoylalanyl-D-glutamate--L-lysine ligase
Tmari_0236	TM0238	253442	253984	+	hypothetical protein
Tmari_0237	TM0239	254024	255136	+	Glycogen biosynthesis protein GlgD, glucose-1-phosphate adenylyltransferase family
Tmari_0238	TM0240	255148	256419	+	Glucose-1-phosphate adenylyltransferase
Tmari_0239	TM0241	256423	257448	+	hypothetical protein
Tmari_0240	TM0242	257460	257717	+	hypothetical protein
Tmari_0241	TM0243	257714	258565	+	Biotin synthase-related protein, radical SAM superfamily
Tmari_0242	TM0244	258570	259877	+	Electron transport complex protein RnfC
Tmari_0243	TM0245	259874	260830	+	Electron transport complex protein RnfD
Tmari_0244	TM0246	260827	261501	+	Electron transport complex protein RnfG
Tmari_0245	TM0247	261498	262100	+	Electron transport complex protein RnfE
Tmari_0246	TM0248	262097	262672	+	Electron transport complex protein RnfA
Tmari_0247	TM0249	262686	262979	+	Electron transport complex protein RnfB
Tmari_0248	TM0250	262966	263979	+	Rossmann fold nucleotide-binding protein Smf possibly involved in DNA uptake
Tmari_0249	TM0251	263984	264235	+	Carbon storage regulator
Tmari_0250	TM0252	264198	264488	+	Aspartyl-tRNA(Asn) amidotransferase subunit C / Glutamyl-tRNA(Gln) amidotransferase subunit C
Tmari_0251	TM0253	264488	264811	+	putative endonuclease distantly related to archaeal Holliday junction resolvase
Tmari_0252	TM0254	264816	265265	+	tmRNA-binding protein SmpB
Tmari_0253	TM0255	265310	265528	+	LSU ribosomal protein L28p
Tmari_0254	TM0256	265553	265945	+	hypothetical protein
Tmari_0255	N/A	265908	266942	+	CMP-binding-factor 1
Tmari_0256	TM0258	266935	268836	+	DNA topoisomerase I
Tmari_0257	TM0259	268751	269662	+	D-alanine--D-alanine ligase
Tmari_0258	TM0260	269659	270327	+	Phosphate transport regulator
Tmari_0259	TM0261	270340	271548	+	putative low-affinity inorganic phosphate transporter
Tmari_0260	TM0262	271562	272662	+	DNA polymerase III beta subunit
Tmari_0261	TM0263	272673	274553	+	tRNA uridine 5-carboxymethylaminomethyl modification enzyme GidA
Tmari_0262	TM0264	274550	275269	+	Ribosomal small subunit pseudouridine synthase A
Tmari_0263	TM0265	275229	276902	+	Excinuclease ABC subunit C
Tmari_0264	TM0266	277083	277355	+	DNA-binding protein HBsu
Tmari_0265	TM0267	277384	278736	-	GTPase and tRNA-U34 5-formylation enzyme TrmE
Tmari_0266	TM0268	278741	281047	-	5-methyltetrahydrofolate--homocysteine methyltransferase
Tmari_0267	TM0269	281031	281639	-	Methionine synthase activation domain protein
Tmari_0268	TM0270	281626	282471	-	5,10-methylenetetrahydrofolate reductase
Tmari_0269	TM0271	282536	283768	+	hypothetical protein
Tmari_0270	TM0272	283843	286488	+	Pyruvate,phosphate dikinase
Tmari_0271	TM0273	286536	287477	+	Fructose-bisphosphate aldolase class II
Tmari_0272	TM0274	287490	288701	+	Acetate kinase
Tmari_0273	TM0275	288752	289774	+	Transcriptional repressor of the arabinose operon
Tmari_0274	TM0276	289793	291283	-	L-arabinose isomerase
Tmari_0275	N/A	291476	292786	+	putative arabinoside ABC transporter, periplasmic sugar-binding protein
Tmari_0276	TM0278	292822	293706	+	putative arabinoside ABC transporter, permease component 1
Tmari_0277	TM0279	293703	294557	+	putative arabinoside ABC transporter, permease component 2
Tmari_0278	TM0280	294738	296600	+	secreted protein
Tmari_0279	TM0281	296622	298076	+	Alpha-N-arabinofuranosidase
Tmari_0280	TM0282	298105	299175	+	L-arabinose-specific 1-epimerase (mutarotase)
Tmari_0281	TM0283	299252	299890	+	L-ribulose-5-phosphate 4-epimerase
Tmari_0282	TM0284	299902	301422	+	alternative Ribulokinase
Tmari_0283	TM0285	301426	302637	+	Arabinose operon protein AraM
Tmari_0284	TM0286	302705	303157	+	Transcriptional regulator, PadR family
Tmari_0285	TM0287	303154	304887	+	Lipid A export ATP-binding/permease protein MsbA
Tmari_0286	TM0288	304880	306676	+	Lipid A export ATP-binding/permease protein MsbA
Tmari_0287	TM0289	306703	307962	-	Pyrophosphate--fructose 6-phosphate 1-phosphotransferase, alpha subunit
Tmari_0288	TM0290	308180	309283	+	Citrate synthase (si)
Tmari_0289	TM0291	309276	310532	+	Aconitate hydratase large subunit
Tmari_0290	TM0292	310546	311046	+	Aconitate hydratase small subunit
Tmari_0291	TM0293	311059	312306	+	Gamma-glutamyl phosphate reductase
Tmari_0292	TM0294	312309	313364	+	Glutamate 5-kinase
Tmari_0293	TM0295	313390	314046	-	Transaldolase
Tmari_0294	TM0296	314145	315092	-	Fructokinase
Tmari_0295	TM0297	315201	315974	+	3-oxoacyl-[acyl-carrier protein] reductase
Tmari_0296	TM0298	315987	316940	+	Threonine dehydrogenase-related Zn-dependent dehydrogenase
Tmari_0297	TM0299	316984	318018	-	putative xyloglucan oligosaccharides-responsive regulator, LacI family
Tmari_0298	TM0300	318256	320091	+	Xyloglucan ABC transport system, sugar-binding protein
Tmari_0299	TM0301	320156	321160	+	Xyloglucan ABC transport system, permease protein 1
Tmari_0300	TM0302	321179	322048	+	Xyloglucan ABC transport system, permease protein 2
Tmari_0301	TM0303	322051	323037	+	Xyloglucan ABC transport system, ATP-binding protein 1
Tmari_0302	TM0304	323034	323984	+	Xyloglucan ABC transport system, ATP-binding protein 2
Tmari_0303	TM0305	324000	326123	+	secreted cellulase
Tmari_0304	TM0306	326129	327469	+	Alpha-L-fucosidase
Tmari_0305	TM0307	327466	328887	+	L-fucose isomerase
Tmari_0306	TM0308	328904	331198	-	Alpha-xylosidase
Tmari_0307	TM0309	331518	333494	+	Xylose-regulated ABC transporter, substrate-binding component
Tmari_0308	TM0310	333538	335556	+	Beta-galactosidase
Tmari_0309	TM0311	335652	336140	+	hypothetical protein
Tmari_0310	TM0312	336200	337177	+	Glucose-fructose oxidoreductase
Tmari_0311	TM0313	337191	338150	+	voltage-gated potassium channel beta subunit
Tmari_0312	TM0314	338176	338355	-	hypothetical protein
Tmari_0313	TM0315	338450	338701	+	hypothetical protein
Tmari_0314	TM0316	338694	339020	+	Alkylhydroperoxidase AhpD core
Tmari_0315	TM0317	338977	341157	+	Lead, cadmium, zinc and mercury transporting ATPase ; Copper-translocating P-type ATPase
Tmari_0316	TM0318	341154	341777	+	Phosphatidylethanolamine N-methyltransferase
Tmari_0317	TM0319	341746	342006	+	hypothetical protein
Tmari_0318	TM0320	342019	342222	+	Heavy metal binding protein
Tmari_0319	TM0321	342207	342791	-	hypothetical protein
Tmari_0320	TM0322	342910	343920	+	TRAP transporter solute receptor, unknown substrate 8
Tmari_0321	TM0323	343989	344457	+	Corresponds to TM0323, contains authentic frameshift
Tmari_0322	TM0324	344459	345742	+	TRAP dicarboxylate transporter, DctM subunit, unknown substrate 8
Tmari_0323	TM0325	345758	346513	+	D-beta-hydroxybutyrate dehydrogenase
Tmari_0324	TM0326	346526	347368	+	Sialic acid utilization regulator, RpiR family
Tmari_0325	TM0327	347386	348369	+	D-3-phosphoglycerate dehydrogenase
Tmari_R0016	N/A	348409	348482	+	tRNA-Thr
Tmari_0326	TM0328	348519	349445	+	m4C-methyltransferase
Tmari_0327	TM0329	349436	350110	-	hypothetical protein
Tmari_0328	TM0330	350085	351389	-	Exoenzymes regulatory protein aepA precursor
Tmari_0329	TM0331	351386	351949	-	Orotate phosphoribosyltransferase
Tmari_0330	TM0332	351946	352551	-	Orotidine 5-phosphate decarboxylase
Tmari_0331	TM0333	352548	353360	-	Dihydroorotate dehydrogenase, catalytic subunit
Tmari_0332	TM0334	353348	353989	-	Dihydroorotate dehydrogenase electron transfer subunit
Tmari_0333	TM0335	353964	355136	-	Dihydroorotase
Tmari_0334	TM0336	355121	356359	-	Hydrolase (HAD superfamily)
Tmari_0335	TM0337	356356	358059	-	Fe-S oxidoreductase
Tmari_0336	TM0338	358311	358394	-	hypothetical protein
Tmari_0337	TM0339	358603	358986	+	hypothetical protein
Tmari_0338	TM0340	358979	359482	+	hypothetical protein
Tmari_0339	N/A	359489	359665	+	hypothetical protein
Tmari_0340	TM0342	359678	360919	+	permease, putative
Tmari_0341	TM0343	361176	362192	+	2-keto-3-deoxy-D-arabino-heptulosonate-7- phosphate synthase I beta
Tmari_0342	TM0344	362189	362950	+	Prephenate and/or arogenate dehydrogenase (unknown specificity)
Tmari_0343	TM0345	362947	364212	+	5-Enolpyruvylshikimate-3-phosphate synthase
Tmari_0344	TM0346	364209	364970	+	Shikimate 5-dehydrogenase I alpha
Tmari_0345	TM0347	364967	366097	+	Chorismate synthase
Tmari_0346	TM0348	366045	367523	+	Shikimate kinase I / 3-dehydroquinate synthase
Tmari_0347	TM0349	367520	367954	+	3-dehydroquinate dehydratase II
Tmari_0348	TM0350	367947	368549	-	Transporter, LysE family
Tmari_R0017	N/A	369173	369672	+	CRISPR_2, Tmari_R0017
Tmari_0349	TM0351	369845	371059	-	Cell division protein FtsX
Tmari_0350	TM0352	371046	371750	-	ABC transporter ATP-binding protein YvcR
Tmari_0351	TM0353	371747	372754	-	hypothetical protein
Tmari_0352	TM0354	372751	374013	-	hypothetical protein
Tmari_0353	TM0355	374029	375015	-	hypothetical protein
Tmari_0354	TM0356	375183	376388	+	Threonine dehydratase
Tmari_0355	TM0357	376404	376610	+	hypothetical protein
Tmari_0356	TM0358	376613	377521	+	Transcription regulator [contains diacylglycerol kinase catalytic domain]
Tmari_0357	TM0359	377535	378605	-	hypothetical protein
Tmari_0358	TM0360	378793	379143	+	MazG-related protein
Tmari_0359	TM0361	379140	379463	-	hypothetical protein
Tmari_0360	TM0362	379517	380380	+	Endonuclease IV
Tmari_0361	TM0363	380382	382031	+	Fibronectin/fibrinogen-binding protein
Tmari_0362	TM0364	382028	383353	+	Glucan 1,6-alpha-glucosidase
Tmari_0363	TM0365	383353	384708	+	putative M18-family aminopeptidase 1
Tmari_0364	TM0366	384718	385359	+	Endonuclease III
Tmari_0365	TM0367	385331	386008	+	DUF124 domain-containing protein
Tmari_0366	TM0368	386128	387237	+	Multidrug-efflux transporter, major facilitator superfamily (MFS)
Tmari_0367	TM0369	387247	387690	-	hypothetical protein
Tmari_0368	TM0370	387687	388415	-	hypothetical protein
Tmari_0369	TM0371	388587	389045	+	Arginine pathway regulatory protein ArgR, repressor of arg regulon
Tmari_0370	TM0372	389035	392037	-	RND multidrug efflux transporter; Acriflavin resistance protein
Tmari_0371	TM0373	392271	394061	+	Chaperone protein DnaK
Tmari_0372	TM0374	394078	394521	+	Small heat shock protein
Tmari_0373	TM0375	394552	395139	-	Ethanolamine utilization protein similar to PduL
Tmari_0374	TM0376	395219	395944	-	Membrane protein, putative
Tmari_0375	TM0377	396416	396580	+	hypothetical protein
Tmari_R0018	N/A	396571	397067	+	CRISPR_3, Tmari_R0018
Tmari_0376	TM0378	397246	398211	+	Glycerol-3-phosphate dehydrogenase [NAD(P)+]
Tmari_0377	TM0379	398319	399650	+	NADH oxidase
Tmari_0378	N/A	399675	400010	+	alkylhydroperoxidase like protein, AhpD family
Tmari_0379	TM0381	400056	401405	+	Dihydrolipoamide dehydrogenase
Tmari_0380	TM0382	401382	402044	-	endonuclease III domain protein
Tmari_0381	TM0383	402073	402573	+	Putative NADH dehydrogenase/NAD(P)H nitroreductase
Tmari_0382	TM0384	402699	403250	+	Ribonucleotide reductase of class III (anaerobic), activating protein
Tmari_0383	TM0385	403216	405171	+	Ribonucleotide reductase of class III (anaerobic), large subunit
Tmari_0384	TM0386	405253	406218	+	nitroreductase
Tmari_0385	TM0387	406215	407225	-	ABC transporter, permease protein
Tmari_0386	TM0388	407218	408303	-	ABC-type multidrug transport system, permease component
Tmari_0387	TM0389	408300	409127	-	ABC transporter, ATP-binding protein
Tmari_R0019	N/A	409300	410928	-	CRISPR_4, Tmari_R0019
Tmari_0388	N/A	410919	411080	-	hypothetical protein
Tmari_0389	TM0392	411585	412805	+	Trehalose synthase
Tmari_0390	TM0393	412810	413925	+	Regulator of trehalose utilization, ROK family
Tmari_0391	TM0394	413952	414689	-	Glutamate synthase [NADPH] putative GlxC chain
Tmari_0392	TM0395	414677	415954	-	Nitrite reductase probable [NAD(P)H] subunit
Tmari_0393	TM0396	415951	416406	-	Nitrite reductase probable electron transfer 4Fe-S subunit
Tmari_0394	TM0397	416403	417926	-	Glutamate synthase [NADPH] large chain
Tmari_0395	TM0398	417919	419052	-	Glutamine amidotransferase, class-II
Tmari_R0020	N/A	419273	419343	-	tRNA-Gln
Tmari_0396	TM0399	419459	420130	+	Two-component system response regulator
Tmari_0397	TM0400	420111	421328	+	Two-component system histidine kinase
Tmari_0398	TM0401	421312	421866	-	Thymidine kinase
Tmari_0399	TM0402	422174	423481	+	Ammonium transporter
Tmari_0400	TM0403	423495	423836	+	Nitrogen regulatory protein P-II
Tmari_0401	TM0404	423980	424489	+	dCMP deaminase
Tmari_0402	TM0405	424486	425286	+	2-oxoglutarate oxidoreductase, beta subunit
Tmari_0403	TM0406	425283	425885	+	2-oxoglutarate oxidoreductase, gamma subunit
Tmari_0404	TM0407	425890	426348	+	Diacylglycerol kinase
Tmari_0405	TM0408	426311	427345	+	Chemotaxis response regulator protein-glutamate methylesterase CheB
Tmari_0406	TM0409	427350	428174	+	Membrane protein related to metalloendopeptidase
Tmari_0407	TM0410	428171	428620	+	hypothetical protein
Tmari_0408	TM0411	428782	429933	+	Regulator of myo-inositol utilization InoR, ROK family
Tmari_0409	TM0412	429884	431071	+	L-threonine 3-dehydrogenase
Tmari_0410	TM0413	431082	432053	+	Creatinine amidohydrolase
Tmari_0411	TM0414	432058	433062	+	Myo-inositol 2-dehydrogenase 1
Tmari_0412	TM0415	433059	433919	+	hypothetical protein
Tmari_0413	TM0416	433888	434700	+	Inosose isomerase
Tmari_0414	TM0417	434794	435615	+	Ferrous iron transport permease EfeU
Tmari_0415	TM0418	435675	437006	+	myo-inositol ABC transporter, periplasmic sugar-binding protein InoE
Tmari_0416	TM0419	437045	437929	+	myo-inositol ABC transporter, permease protein InoF
Tmari_0417	TM0420	437929	438777	+	myo-inositol ABC transporter, permease protein InoG
Tmari_0418	TM0421	438777	439856	+	myo-inositol ABC transporter, ATP-binding protein InoL
Tmari_0419	TM0422	439871	440785	+	hypothetical protein
Tmari_0420	TM0423	440778	441872	-	Glycerol dehydrogenase
Tmari_0421	TM0424	442159	443049	-	Malate permease
Tmari_0422	TM0425	443063	444049	-	oxidoreductase, putative
Tmari_0423	TM0426	444043	445260	-	Oxidoreductase
Tmari_0424	TM0427	445278	447272	-	Succinate dehydrogenase flavoprotein subunit
Tmari_0425	TM0428	447269	448576	-	2,4-dienoyl-CoA reductase [NADPH]
Tmari_0426	TM0429	448588	450558	-	methyl-accepting chemotaxis protein
Tmari_0427	TM0430	450587	451402	-	binding-protein-dependent transport systems inner membrane component
Tmari_0428	TM0431	451418	452278	-	Multiple sugar ABC transporter, membrane-spanning permease protein MsmF
Tmari_0429	TM0432	452359	453630	-	N-Acetyl-D-glucosamine ABC transport system, sugar-binding protein
Tmari_0430	TM0433	453883	454980	+	pectate lyase
Tmari_0431	TM0434	455070	456482	+	Alpha-glucosidase
Tmari_0432	TM0435	456484	456963	+	Acetyl xylan esterase
Tmari_0433	TM0436	457022	458125	+	L-threonine 3-dehydrogenase
Tmari_0434	TM0437	458128	459468	+	Polygalacturonase
Tmari_0435	TM0438	459487	460896	+	6-phosphogluconate dehydrogenase, decarboxylating
Tmari_0436	TM0439	460893	461537	+	putative regulator for galacturonate utilization
Tmari_0437	TM0440	461544	462989	+	epimerase in galacturonate pathway
Tmari_0438	TM0441	462995	463753	+	5-keto-D-gluconate 5-reductase
Tmari_0439	TM0442	463767	465050	+	putative uronate isomerase
Tmari_0440	TM0443	465047	466477	+	Gluconokinase
Tmari_0441	TM0444	466465	467841	-	Aspartate ammonia-lyase
Tmari_0442	TM0445	467838	469052	-	Putative GTP-binding protein
Tmari_0443	TM0446	469173	469688	-	Phosphoribosylaminoimidazole carboxylase catalytic subunit
Tmari_0444	TM0447	469676	470818	-	Phosphoribosylaminoimidazole carboxylase ATPase subunit
Tmari_0445	TM0448	470832	472967	-	hypothetical protein
Tmari_0446	TM0449	472964	473626	-	Thymidylate synthase thyX
Tmari_0447	TM0450	473717	474019	-	hypothetical protein
Tmari_R0021	N/A	473926	473998	+	tRNA-Met
Tmari_R0022	N/A	474108	474180	+	tRNA-Met
Tmari_R0023	N/A	474204	474276	+	tRNA-Thr
Tmari_R0024	N/A	474289	474372	+	tRNA-Tyr
Tmari_0448	TM0451	474401	474550	+	LSU ribosomal protein L33p
Tmari_R0025	N/A	474555	474627	+	tRNA-Trp
Tmari_0449	TM0452	474657	474854	+	Preprotein translocase subunit SecE
Tmari_0450	TM0453	474866	475927	+	Transcription antitermination protein NusG
Tmari_0451	TM0454	475975	476400	+	LSU ribosomal protein L11p (L12e)
Tmari_0452	TM0455	476424	477125	+	LSU ribosomal protein L1p (L10Ae)
Tmari_R0026	N/A	477132	477258	+	L10_leader regulatory element, Tmari_R0026
Tmari_0453	TM0456	477266	477805	+	LSU ribosomal protein L10p (P0)
Tmari_0454	TM0457	477821	478207	+	LSU ribosomal protein L7/L12 (P1/P2)
Tmari_0455	TM0458	478290	482189	+	DNA-directed RNA polymerase beta subunit
Tmari_0456	TM0459	482212	487278	+	DNA-directed RNA polymerase beta subunit
Tmari_0457	TM0460	487329	489173	-	Dipeptide-binding ABC transporter, periplasmic substrate-binding component
Tmari_0458	TM0461	489238	491766	-	DNA polymerase III alpha subunit
Tmari_0459	TM0462	491763	492698	-	Ribosomal large subunit pseudouridine synthase D
Tmari_0460	TM0463	492556	493116	-	Lipoprotein signal peptidase
Tmari_0461	TM0464	493117	493965	-	Chemotaxis protein methyltransferase CheR
Tmari_0462	TM0465	493907	494623	-	hypothetical protein
Tmari_0463	TM0466	494632	495393	-	hypothetical protein
Tmari_0464	TM0467	495393	496730	-	Serine phosphatase RsbU, regulator of sigma subunit
Tmari_0465	TM0468	496723	497091	-	Chemotaxis regulator - transmits chemoreceptor signals to flagelllar motor components CheY
Tmari_0466	TM0469	497084	497677	-	hypothetical protein
Tmari_0467	TM0470	497674	498621	-	Integral membrane protein
Tmari_0468	TM0471	498704	499333	-	hypothetical protein
Tmari_0469	TM0472	499330	499896	-	Pyridoxine biosynthesis glutamine amidotransferase, glutaminase subunit
Tmari_0470	TM0473	499900	500781	-	Pyridoxine biosynthesis glutamine amidotransferase, synthase subunit
Tmari_0471	TM0474	500795	502090	-	Nicotinate phosphoribosyltransferase
Tmari_0472	TM0475	502101	502625	-	Nicotinamidase
Tmari_R0027	N/A	502666	502751	-	tRNA-Ser
Tmari_0473	TM0476	502819	504072	-	hypothetical protein
Tmari_0474	TM0477	504107	505309	-	Outer membrane protein alpha precursor
Tmari_0475	TM0478	505392	506597	-	Tyrosyl-tRNA synthetase
Tmari_0476	TM0479	506602	506832	-	Preprotein translocase subunit SecG
Tmari_0477	TM0480	506852	509602	-	Excinuclease ABC subunit A
Tmari_0478	TM0481	509599	510747	-	hypothetical protein
Tmari_R0028	N/A	510814	510885	-	tRNA-Gly
Tmari_R0029	N/A	510900	510983	-	tRNA-Leu
Tmari_R0030	N/A	510992	511064	-	tRNA-Lys
Tmari_0479	TM0482	511164	515411	+	(R)-2-hydroxyglutaryl-CoA dehydratase activator-related protein
Tmari_0480	TM0483	515395	516102	-	Hydroxymethylpyrimidine ABC transporter, ATPase component
Tmari_0481	TM0484	516099	517049	-	Hydroxymethylpyrimidine ABC transporter, substrate-binding component
Tmari_0482	TM0485	517046	517798	-	Hydroxymethylpyrimidine ABC transporter, transmembrane component
Tmari_0483	TM0486	517770	518054	-	UPF0045 protein
Tmari_0484	TM0487	518127	518435	+	protein of unknown function DUF59
Tmari_0485	TM0488	518465	519232	+	Methylase of polypeptide chain release factors
Tmari_0486	TM0489	519213	519692	-	hypothetical protein
Tmari_0487	TM0490	519729	520463	-	NAD-dependent protein deacetylase of SIR2 family
Tmari_0488	TM0491	520435	521040	-	hypothetical protein
Tmari_0489	TM0492	521107	522093	+	Tryptophanyl-tRNA synthetase
Tmari_0490	TM0493	522103	522792	+	Segregation and condensation protein A
Tmari_0491	TM0494	522770	523273	+	Segregation and condensation protein B
Tmari_0492	TM0495	523238	524494	-	putative ATPase related to phosphate starvation-inducible protein PhoH
Tmari_0493	TM0496	524499	525059	-	DNA polymerase III alpha subunit
Tmari_0494	TM0497	525072	525926	-	nodulin 21-related protein
Tmari_0495	TM0498	525910	526902	-	Oligopeptide transport ATP-binding protein OppD
Tmari_0496	TM0499	526915	527403	-	hypothetical protein
Tmari_0497	TM0500	527400	528554	-	Oligopeptide transport ATP-binding protein OppF
Tmari_0498	TM0501	528558	529562	-	Oligopeptide transport ATP-binding protein OppD
Tmari_0499	TM0502	529575	530516	-	Dipeptide transport system permease protein DppC
Tmari_0500	TM0503	530530	531567	-	Dipeptide transport system permease protein DppB
Tmari_R0031	N/A	531690	532046	+	tmRNA
Tmari_0501	TM0505	532242	532520	+	Heat shock protein 60 family co-chaperone GroES
Tmari_0502	TM0506	532535	534151	+	Heat shock protein 60 family chaperone GroEL
Tmari_0503	TM0507	534205	534348	+	hypothetical protein
Tmari_0504	TM0508	534338	536137	-	ATPase, AAA family
Tmari_0505	TM0509	536109	537038	-	UDP-glucose 4-epimerase
Tmari_0506	TM0510	537035	537553	-	iron-dependent transcriptional repressor, putative
Tmari_0507	TM0511	537558	538136	-	Uracil-DNA glycosylase, family 4
Tmari_0508	TM0512	538246	538680	+	Flagellar protein FliJ
Tmari_0509	TM0513	538677	540182	-	MG(2+) chelatase family protein / ComM-related protein
Tmari_0510	TM0514	540179	541912	-	Prolyl-tRNA synthetase
Tmari_0511	TM0515	541984	542895	+	putative Fe-S oxidoreductase
Tmari_0512	TM0516	542906	543931	+	clostripain-related protein
Tmari_0513	TM0517	543928	544542	+	hypothetical protein
Tmari_0514	TM0518	544539	544733	+	hypothetical protein
Tmari_0515	TM0519	544743	545672	-	GAF domain-containing protein
Tmari_0516	TM0520	545669	546745	-	tRNA (5-methylaminomethyl-2-thiouridylate)-methyltransferase
Tmari_0517	TM0521	546827	547357	+	ATP-dependent protease HslV
Tmari_0518	TM0522	547369	548760	+	ATP-dependent hsl protease ATP-binding subunit HslU
Tmari_0519	TM0523	548771	549400	+	hypothetical protein
Tmari_0520	N/A	549465	549683	+	hypothetical protein
Tmari_0521	TM0524	549661	550374	+	Protein-L-isoD(D-D) O-methyltransferase
Tmari_0522	TM0525	550371	551288	+	tRNA delta(2)-isopentenylpyrophosphate transferase
Tmari_0523	TM0526	551325	551597	+	RNA-binding protein Hfq
Tmari_0524	TM0527	551611	552831	+	GTP-binding protein HflX
Tmari_0525	TM0528	552828	553769	+	Methionyl-tRNA formyltransferase
Tmari_0526	TM0529	553766	553978	+	hypothetical protein
Tmari_0527	TM0530	553995	555164	+	Oligopeptide transport ATP-binding protein OppF
Tmari_0528	TM0531	555180	556919	+	Oligopeptide ABC transporter, periplasmic oligopeptide-binding protein OppA
Tmari_0529	TM0532	556978	557943	+	Oligopeptide transport system permease protein OppB
Tmari_0530	TM0533	557957	559507	+	Oligopeptide transport system permease protein OppC
Tmari_0531	TM0534	559509	560090	+	RNA polymerase sporulation specific sigma factor SigH
Tmari_0532	TM0535	560097	560714	+	hypothetical protein
Tmari_0533	TM0536	560898	561482	+	hypothetical protein
Tmari_0534	TM0537	561479	563755	+	P-loop containing nucleoside triphosphate hydrolase
Tmari_0535	TM0538	563752	564606	-	Cobalt-zinc-cadmium resistance protein CzcD
Tmari_0536	TM0539	564620	565888	-	Tryptophan synthase beta chain like protein
Tmari_0537	TM0540	565934	566752	+	Fumarate hydratase class I, aerobic ; L(+)-tartrate dehydratase alpha subunit
Tmari_0538	TM0541	566742	567236	+	Fumarate hydratase class I, aerobic ; L(+)-tartrate dehydratase beta subunit
Tmari_0539	TM0542	567242	568372	+	NAD-dependent malic enzyme
Tmari_0540	TM0543	568364	569602	-	ABC transporter
Tmari_0541	TM0544	569584	570318	-	ABC transporter, ATP-binding protein
Tmari_0542	TM0545	570330	571175	-	Homoserine kinase
Tmari_0543	TM0546	571172	572212	-	Threonine synthase
Tmari_0544	TM0547	572218	574380	-	Homoserine dehydrogenase / Aspartokinase
Tmari_0545	TM0548	574609	576354	+	Acetolactate synthase large subunit
Tmari_0546	TM0549	576351	576866	+	Acetolactate synthase small subunit
Tmari_0547	TM0550	576866	577876	+	Ketol-acid reductoisomerase
Tmari_0548	TM0551	577866	579530	+	Dihydroxy-acid dehydratase
Tmari_0549	TM0552	579543	581159	+	(R)-citramalate synthase
Tmari_0550	TM0553	581146	582687	+	2-isopropylmalate synthase
Tmari_0551	TM0554	582689	583942	+	3-isopropylmalate dehydratase large subunit
Tmari_0552	TM0555	583953	584447	+	3-isopropylmalate dehydratase small subunit
Tmari_0553	TM0556	584451	585515	+	3-isopropylmalate dehydrogenase
Tmari_0554	TM0557	585534	588833	-	Carbamoyl-phosphate synthase large chain
Tmari_0555	TM0558	588833	590011	-	Carbamoyl-phosphate synthase small chain
Tmari_0556	TM0559	590223	590954	+	putative metal-dependent phosphoesterases (PHP family)
Tmari_0557	TM0560	591052	591600	+	Ferritin
Tmari_0558	TM0561	591682	592737	+	Magnesium and cobalt transport protein CorA
Tmari_0559	TM0562	592759	593307	-	hypothetical protein
Tmari_0560	N/A	593358	593936	+	Uncharacterized protein .1
Tmari_0561	TM0563	593933	595312	+	Permease of the major facilitator superfamily
Tmari_0562	TM0564	595233	595712	+	hypothetical protein
Tmari_0563	TM0565	595709	596377	+	Sugar/maltose fermentation stimulation like protein
Tmari_0564	TM0566	596381	596575	+	hypothetical protein
Tmari_0565	TM0567	596594	597007	-	Rrf2 family transcriptional regulator
Tmari_0566	TM0568	597009	598673	-	peptidase M23B
Tmari_0567	TM0569	598649	599305	-	DUF2225 domain-containing protein
Tmari_0568	TM0570	599302	600186	-	Signal recognition particle receptor protein FtsY (alpha subunit)
Tmari_0569	TM0571	600300	601679	+	HtrA protease/chaperone protein
Tmari_0570	TM0572	601776	602927	+	Putative aminotransferase, DegT family
Tmari_0571	TM0573	602920	604383	+	Apolipoprotein N-acyltransferase / Copper homeostasis protein CutE
Tmari_0572	TM0574	604358	605365	+	S-adenosylmethionine:tRNA ribosyltransferase-isomerase
Tmari_0573	TM0575	605448	605945	+	Crossover junction endodeoxyribonuclease RuvC
Tmari_0574	TM0576	605932	610035	+	DNA polymerase III alpha subunit
Tmari_0575	TM0577	610032	610571	-	Acetyltransferase
Tmari_0576	TM0578	610572	611339	-	Pyrroline-5-carboxylate reductase
Tmari_R0032	N/A	611429	611501	+	tRNA-Thr
Tmari_0577	TM0579	611583	612827	+	tRNA(Ile)-lysidine synthetase
Tmari_0578	TM0580	612814	614646	+	Cell division protein FtsH
Tmari_0579	TM0581	614643	615068	+	hypothetical protein
Tmari_0580	TM0582	615028	616488	+	Fe-S oxidoreductase
Tmari_0581	TM0583	616482	617786	+	UDP-glucose dehydrogenase
Tmari_0582	TM0584	617773	618480	-	hypothetical protein
Tmari_0583	TM0585	618477	619538	-	Myo-inositol 2-dehydrogenase like protein
Tmari_0584	TM0586	619489	620388	-	Permease of the drug/metabolite transporter (DMT) superfamily
Tmari_0585	TM0587	620391	622028	-	Manganese-dependent inorganic pyrophosphatase
Tmari_0586	TM0588	622110	623120	+	Rod shape-determining protein MreB
Tmari_0587	N/A	623120	623743	+	hypothetical protein
Tmari_0588	N/A	623740	624084	+	hypothetical protein
Tmari_0589	TM0590	624081	625754	+	Cell division protein FtsI [Peptidoglycan synthetase]
Tmari_0590	TM0591	625699	626427	-	amino acid ABC transporter, ATP-binding protein
Tmari_0591	TM0592	626424	627074	-	Amino acid ABC transporter, permease protein
Tmari_0592	TM0593	627089	627829	-	Amino acid ABC transporter, periplasmic amino acid-binding protein
Tmari_0593	TM0594	627868	629184	-	Xanthine/uracil/thiamine/ascorbate permease family protein
Tmari_0594	TM0595	629308	630567	-	Glycerol-3-phosphate ABC transporter, periplasmic glycerol-3-phosphate-binding protein
Tmari_0595	TM0596	630662	631924	+	N-Acetyl-D-glucosamine ABC transport system, permease protein 1
Tmari_0596	TM0597	631934	632386	+	Monosaccharide-transporting ATPase
Tmari_0597	TM0598	632383	634020	+	N-Acetyl-D-glucosamine ABC transport system, permease protein 2
Tmari_0598	TM0599	634034	635674	+	Polymerase/histidinol phosphatase
Tmari_0599	TM0600	635678	637021	+	NAD(FAD)-utilizing dehydrogenase
Tmari_0601	N/A	637009	637317	-	hypothetical protein
Tmari_0600	TM0601	637018	637380	+	hypothetical protein
Tmari_0602	TM0602	637401	637856	+	iron-dependent transcriptional repressor, putative
Tmari_0603	TM0603	637933	638319	+	SSU ribosomal protein S6p
Tmari_0604	TM0604	638319	638744	+	Single-stranded DNA-binding protein
Tmari_0605	TM0605	638759	638986	+	SSU ribosomal protein S18p
Tmari_0606	TM0606	639012	639359	-	hypothetical protein
Tmari_0607	TM0607	639477	640352	+	beta-lactamase domain protein
Tmari_0608	TM0608	640352	641062	+	Putative preQ0 transporter
Tmari_0609	TM0609	641068	642159	+	hypothetical protein
Tmari_0610	TM0610	642111	643235	+	UDP-N-acetylglucosamine 2-epimerase
Tmari_0611	TM0611	643271	643441	+	hypothetical protein
Tmari_0612	TM0612	643503	643622	+	WD40 repeat-containing protein
Tmari_0613	TM0613	643641	644051	+	HEPN domain-containing protein
Tmari_0614	TM0614	644002	644352	+	Nucleotidyltransferase
Tmari_0615	TM0615	644407	645564	-	P-loop containing nucleoside triphosphate hydrolase
Tmari_0616	TM0616	645820	647217	+	ATPase
Tmari_0617	TM0617	647392	647484	+	hypothetical protein
Tmari_0618	TM0618	648083	651934	-	hypothetical protein
Tmari_0619	TM0619	652093	653286	-	Putative teichuronic acid biosynthesis glycosyl transferase TuaC
Tmari_0620	TM0620	653403	654842	-	hypothetical protein
Tmari_0621	N/A	654951	655808	-	hypothetical protein
Tmari_0622	N/A	655805	655954	-	hypothetical protein
Tmari_0623	TM0622	656148	657314	-	lipopolysaccharide biosynthesis protein, putative
Tmari_0624	TM0623	657403	657567	-	hypothetical protein
Tmari_0625	TM0624	657848	658900	-	Putative teichuronic acid biosynthesis glycosyl transferase TuaC
Tmari_0626	TM0625	659010	660161	-	hypothetical protein
Tmari_0627	TM0626	660154	661299	-	hypothetical protein
Tmari_0628	TM0627	661304	662479	-	lipopolysaccharide biosynthesis protein
Tmari_0629	TM0628	662514	663575	-	hypothetical protein
Tmari_0630	TM0629	663572	664828	-	hypothetical protein
Tmari_0631	TM0630	664839	665879	-	UDP-glucose 4-epimerase
Tmari_0632	TM0631	665876	667162	-	lipopolysaccharide biosynthesis protein
Tmari_0633	TM0632	667159	668385	-	Bacterial sugar transferase
Tmari_0634	TM0633	668412	668822	-	Flagellar protein FlgJ [peptidoglycan hydrolase]
Tmari_0635	TM0634	668863	669225	-	hypothetical protein
Tmari_0636	TM0635	669218	669451	-	hypothetical protein
Tmari_0637	TM0636	669470	669679	-	hypothetical protein
Tmari_0638	TM0637	669694	669888	-	hypothetical protein
Tmari_0639	TM0638	670091	673069	+	Capsule polysaccharide export protein
Tmari_0640	TM0639	673071	674273	+	hypothetical protein
Tmari_0641	TM0640	674287	674892	+	HAD superfamily hydrolase
Tmari_0642	TM0642	674897	676315	+	hypothetical protein
Tmari_0643	TM0643	676330	677736	+	clostripain-related protein
Tmari_0644	TM0644	677744	679666	-	hypothetical protein
Tmari_0645	TM0645	679694	680539	-	NAD synthetase
Tmari_0646	TM0646	680599	681129	+	hypothetical protein
Tmari_0647	TM0647	681134	681616	+	2-C-methyl-D-erythritol 2,4-cyclodiphosphate synthase
Tmari_0648	TM0648	681598	681996	+	hypothetical protein
Tmari_0649	TM0649	681953	682441	+	hypothetical protein
Tmari_0650	TM0650	682443	683213	-	hypothetical protein
Tmari_0651	TM0651	683137	683943	-	Hydrolase (HAD superfamily)
Tmari_0652	TM0652	683921	684781	-	hypothetical protein
Tmari_0653	TM0653	684744	686075	-	tRNA-i(6)A37 methylthiotransferase
Tmari_0654	TM0654	686148	687029	-	Spermidine synthase
Tmari_0655	TM0655	687043	687435	-	S-adenosylmethionine decarboxylase proenzyme , prokaryotic class 1B
Tmari_0656	TM0656	687460	687990	-	Transcriptional regulator, MerR family, near polyamine transporter
Tmari_0657	TM0657	688272	688784	+	Rubrerythrin
Tmari_0658	TM0658	688797	689192	+	Superoxide reductase
Tmari_0659	TM0659	689203	689364	+	Rubredoxin
Tmari_0660	TM0660	689520	690311	+	hypothetical protein
Tmari_0661	TM0661	690302	691237	+	hypothetical protein
Tmari_0662	TM0662	691244	691489	-	Acyl carrier protein
Tmari_0663	TM0663	691523	693091	-	hypothetical protein
Tmari_0664	TM0664	693030	693461	-	putative endonuclease
Tmari_0665	TM0665	693458	694333	-	Cysteine synthase
Tmari_0666	TM0666	694248	694901	-	Serine acetyltransferase
Tmari_0667	TM0667	695074	695844	+	Putative deoxyribonuclease YcfH
Tmari_0668	TM0668	695841	696974	+	Pleiotropic regulatory protein
Tmari_0669	TM0669	696971	697570	-	hypothetical protein
Tmari_0670	TM0670	697599	698069	-	hypothetical protein
Tmari_0671	TM0671	698165	699079	+	M-related protein
Tmari_0672	TM0672	699076	701019	+	hypothetical protein
Tmari_0673	TM0673	701016	701690	+	Flagellar basal-body rod modification protein FlgD
Tmari_0674	N/A	701687	703561	+	Flagellar hook protein FlgE
Tmari_0675	TM0675	703568	703771	+	Flagellar protein FlbD
Tmari_0676	TM0676	703776	704564	+	Flagellar motor rotation protein MotA
Tmari_0677	TM0677	704564	705430	+	Flagellar motor rotation protein MotB
Tmari_0678	TM0678	705440	705949	+	flagellar protein, putative
Tmari_0679	TM0679	705959	706945	+	Flagellar motor switch protein FliM
Tmari_0680	TM0680	706942	707973	+	Flagellar motor switch protein FliN
Tmari_0681	TM0681	707963	708703	-	dehydrase-related protein
Tmari_0682	TM0682	708766	709716	+	CsaB protein
Tmari_0683	TM0683	709710	710327	+	membrane metalloprotease
Tmari_0684	TM0684	710333	710797	+	hypothetical protein
Tmari_0685	TM0685	710794	711387	-	Soluble lytic murein transglycosylase-related regulatory protein
Tmari_0686	TM0686	711452	712888	+	DNA polymerase III subunits gamma and tau
Tmari_0687	TM0687	712890	713246	+	hypothetical protein co-occurring with RecR
Tmari_0688	TM0688	713263	714264	+	NAD-dependent glyceraldehyde-3-phosphate dehydrogenase
Tmari_0689	TM0689	714316	716280	+	Phosphoglycerate kinase
Tmari_0690	TM0690	716327	716776	+	Transamidase GatB domain protein
Tmari_0691	TM0691	716773	717423	+	putative O-methyltransferase
Tmari_0692	TM0692	717420	717929	+	Holo-[acyl-carrier protein] synthase
Tmari_0693	TM0693	717935	718207	+	hypothetical protein
Tmari_0694	TM0694	718234	719511	+	Cell division trigger factor
Tmari_0695	TM0695	719483	720094	+	ATP-dependent Clp protease proteolytic subunit
Tmari_0696	TM0696	720112	720765	-	hypothetical protein
Tmari_0697	TM0697	720778	721044	-	Flagellar biosynthesis protein FliQ
Tmari_0698	TM0698	721051	721800	-	Flagellar biosynthesis protein FliP
Tmari_0699	TM0699	721797	722090	-	Flagellar biosynthesis protein FliZ
Tmari_0700	TM0700	722097	722459	-	Chemotaxis regulator - transmits chemoreceptor signals to flagelllar motor components CheY
Tmari_0701	TM0701	722463	722909	-	Positive regulator of CheA protein activity (CheW)
Tmari_0702	TM0702	722924	724939	-	Signal transduction histidine kinase CheA
Tmari_0703	TM0703	724936	726162	-	Competence/damage-inducible protein CinA
Tmari_0704	TM0704	726205	727158	+	Protein-L-isoaspartate O-methyltransferase
Tmari_0705	TM0705	727122	727799	-	Cell division transporter, ATP-binding protein FtsE
Tmari_0706	TM0706	727805	730363	-	ABC-type transporter, permease component
Tmari_0707	TM0707	730411	731097	+	rRNA small subunit methyltransferase, glucose inhibited division protein GidB
Tmari_0708	TM0708	731094	731804	+	Lipoate-protein ligase A
Tmari_0709	TM0709	731806	732474	+	rRNA small subunit methyltransferase I
Tmari_0710	TM0710	732479	732910	+	Transcriptional regulator, MarR family
Tmari_0711	TM0711	732971	734185	+	Myosin heavy chain
Tmari_0712	TM0712	734182	734946	+	serine protease
Tmari_0713	TM0713	734991	735686	+	hypothetical protein
Tmari_0714	TM0714	735683	736300	+	hypothetical protein
Tmari_0715	TM0715	736301	738892	+	tRNA nucleotidyltransferase
Tmari_0716	TM0716	738894	740441	+	Acetyl-coenzyme A carboxyl transferase alpha chain / Acetyl-coenzyme A carboxyl transferase beta chain ; Propionyl-CoA carboxylase beta chain
Tmari_0717	N/A	740451	740756	+	hypothetical protein
Tmari_0718	TM0717	740732	741136	+	Biotin carboxyl carrier protein of acetyl-CoA carboxylase; Biotin carboxyl carrier protein
Tmari_0719	TM0718	741149	741601	+	Positive regulator of CheA protein activity (CheW)
Tmari_0720	TM0719	741619	743001	+	Cysteinyl-tRNA synthetase
Tmari_0721	TM0720	743013	744296	+	Serine hydroxymethyltransferase
Tmari_0722	TM0721	744293	744922	+	Uracil phosphoribosyltransferase
Tmari_0723	TM0722	744937	747069	+	3-to-5 exoribonuclease RNase R
Tmari_0724	TM0723	747066	747485	+	hypothetical protein
Tmari_0725	TM0724	747493	748422	+	Inner membrane protein YrbG, predicted calcium/sodium:proton antiporter
Tmari_0726	TM0725	748419	749276	-	hypothetical protein
Tmari_0727	TM0726	749359	750774	+	TldD protein, part of proposed TldE/TldD proteolytic complex
Tmari_0728	TM0727	750771	752078	+	TldE/PmbA protein, part of proposed TldE/TldD proteolytic complex
Tmari_0729	TM0728	752062	752892	+	Permease of the drug/metabolite transporter (DMT) superfamily
Tmari_R0033	N/A	752897	753232	+	bacterial RNase P class A
Tmari_0730	TM0729	753277	755421	+	GTP pyrophosphokinase , (p)ppGpp synthetase I
Tmari_0731	TM0730	755418	755867	+	D-tyrosyl-tRNA(Tyr) deacylase
Tmari_0732	TM0731	755878	756447	+	Protein of unknown function DUF208
Tmari_0733	TM0732	756413	757186	+	hypothetical protein
Tmari_0734	TM0733	757183	757593	+	Serine-protein kinase rsbW
Tmari_0735	TM0734	757598	758905	+	tRNA:m(5)U-54 MTase gid
Tmari_0736	TM0735	758921	760288	+	hypothetical protein
Tmari_0737	TM0736	760285	761121	+	Mannose-6-phosphate isomerase
Tmari_0738	TM0737	761127	762314	+	hypothetical protein
Tmari_0739	TM0738	762311	762796	+	hypothetical protein
Tmari_0740	TM0739	762776	763615	-	Two-component response regulator
Tmari_0741	TM0740	763618	765540	-	Threonyl-tRNA synthetase
Tmari_0742	TM0741	765537	766022	-	Phosphopantetheine adenylyltransferase
Tmari_0743	TM0742	766024	766653	-	Serine/threonine protein phosphatase
Tmari_0744	TM0743	766653	767297	-	hypothetical protein
Tmari_0745	TM0744	767303	768523	-	Glycosyltransferase
Tmari_0746	TM0745	768530	768955	-	hypothetical protein
Tmari_0747	TM0746	768955	769341	-	hypothetical protein
Tmari_0748	TM0747	769338	770546	-	Peptidase, S41 family
Tmari_0749	TM0748	770543	771331	-	tRNA (adenine57/58-N1)-methyltransferase
Tmari_0750	TM0749	771316	771762	-	hypothetical protein
Tmari_0751	TM0750	771759	772637	-	hypothetical protein
Tmari_0752	TM0751	772634	774301	-	Uridine kinase
Tmari_R0034	N/A	774362	774432	+	tRNA-Gln
Tmari_0753	TM0752	774470	775885	-	Alpha-glucosidase
Tmari_0754	TM0753	775975	776637	-	Ubiquinone/menaquinone biosynthesis methyltransferase UbiE
Tmari_0755	TM0754	776634	777710	-	Nitrite reductase probable [NAD(P)H] subunit
Tmari_0756	TM0755	777717	778913	-	Flavoprotein
Tmari_0757	TM0756	779025	782159	-	hypothetical protein
Tmari_0758	TM0757	782162	784744	-	hypothetical protein
Tmari_0759	TM0758	784852	786015	-	Flagellin protein FlaA
Tmari_0760	TM0759	786175	786939	+	Acetyltransferase
Tmari_0761	TM0760	786936	788132	+	lipopolysaccharide biosynthesis protein, putative
Tmari_0762	TM0761	788192	789439	+	Permeases of the major facilitator superfamily
Tmari_0763	TM0762	789579	790367	+	SSU ribosomal protein S2p (SAe)
Tmari_0764	TM0763	790389	790709	-	PlcB
Tmari_0765	TM0764	790723	791469	-	putative ABC-2 type transport system permease protein
Tmari_0766	TM0765	791459	792256	-	ABC transporter, ATP-binding protein
Tmari_0767	TM0766	792253	792618	-	Transcriptional regulator, GntR family
Tmari_0768	TM0767	792742	794655	+	Alpha-amylase
Tmari_0769	TM0768	794618	795406	-	50S ribosomal subunit maturation GTPase RbgA
Tmari_0770	TM0769	795403	796818	-	Phosphomannomutase / Phosphoglucomutase
Tmari_0771	TM0770	796815	798614	-	Fe-S oxidoreductase
Tmari_0772	TM0771	798675	799613	+	DNA polymerase III, gamma subunit-related protein
Tmari_0773	TM0772	799604	800419	+	Signal peptidase-like protein
Tmari_0774	TM0773	800423	800644	+	hypothetical protein
Tmari_0775	TM0774	800649	800963	+	ribosomal protein L7Ae family protein
Tmari_0776	TM0775	800983	803055	+	Translation initiation factor 2
Tmari_0777	TM0776	803149	804357	-	transposase, putative
Tmari_0778	TM0777	804342	804731	-	putative transposase
Tmari_0779	TM0778	804755	805348	-	hypothetical protein
Tmari_0780	TM0779	805354	806097	-	DUF82 domain-containing protein
Tmari_0781	TM0780	806161	806634	+	Alkyl hydroperoxide reductase subunit C-like protein
Tmari_0782	TM0781	806677	806892	+	hypothetical protein
Tmari_0783	TM0782	806933	807937	+	Glycosidase, PH1107-related protein
Tmari_0784	TM0783	807980	808081	+	hypothetical protein
Tmari_0785	TM0784	808150	808665	+	hypothetical protein
Tmari_0786	TM0785	808697	809494	-	Linocin_M18 bacteriocin protein
Tmari_0787	TM0786	809509	809853	-	Ferritin/ribonucleotide reductase-like protein
Tmari_R0035	N/A	809956	810065	+	TPP riboswitch, Tmari_R0035
Tmari_0788	TM0787	810117	810863	+	Thiazole biosynthetic enzyme Thi4 / Ribose 1,5-bisphosphate or 5-ribose-1,2-cyclic phosphate dehydrogenase
Tmari_0789	TM0788	810868	812142	+	Thiamin biosynthesis protein ThiC
Tmari_0790	TM0789	812139	812885	+	Xylose isomerase
Tmari_0791	TM0790	812885	814081	+	Phosphomethylpyrimidine kinase / Thiamin-phosphate synthase ThiN
Tmari_0792	TM0791	814086	814499	+	NADPH dependent preQ0 reductase
Tmari_0793	TM0792	814483	815121	+	Putative preQ0 transporter
Tmari_0794	TM0793	815127	815879	+	ABC transporter, ATP-binding protein
Tmari_0795	TM0794	815903	817369	+	hypothetical protein
Tmari_0796	TM0795	817286	818098	-	PfkB family sugar kinase
Tmari_0797	TM0796	818148	819164	+	hypothetical protein
Tmari_0798	TM0797	819158	819841	+	2-phosphosulfolactate phosphatase
Tmari_0799	TM0798	819819	820700	-	Malonyl CoA-acyl carrier protein transacylase
Tmari_0800	TM0799	820697	821206	-	Substrate-specific component BioY of biotin ECF transporter
Tmari_0801	TM0800	821203	822147	-	Enoyl-[acyl-carrier-protein] reductase [FMN]
Tmari_0802	TM0801	822144	822557	-	(3R)-hydroxymyristoyl-[acyl carrier protein] dehydratase
Tmari_0803	TM0802	822554	823792	-	3-oxoacyl-[acyl-carrier-protein] synthase, KASII
Tmari_0804	TM0803	823934	825508	+	CTP synthase
Tmari_0805	TM0804	825505	826206	+	Histidinol-phosphatase
Tmari_0806	TM0805	826211	827134	+	Undecaprenyl-phosphate N-acetylglucosaminyl 1-phosphate transferase
Tmari_0807	TM0806	827151	830348	+	hypothetical protein
Tmari_0808	TM0807	830510	831157	+	putative peroxiredoxin
Tmari_0809	TM0808	831323	832390	+	Regulator of chitobiose utilization ChiR, ROK family
Tmari_0810	TM0809	832404	833801	+	Beta-hexosaminidase
Tmari_0811	TM0810	833798	835060	+	Chitobiose ABC transport system, sugar-binding protein
Tmari_0812	TM0811	835110	836012	+	Chitobiose ABC transport system, permease protein 1
Tmari_0813	TM0812	836005	836820	+	Chitobiose ABC transport system, permease protein 2
Tmari_0814	TM0813	836834	837826	+	Glucosamine-6-phosphate deaminase [isomerizing], alternative
Tmari_0815	TM0814	837837	838931	+	N-acetylglucosamine-6-phosphate deacetylase
Tmari_0816	TM0815	838937	840337	-	MATE efflux family protein
Tmari_0817	TM0816	840440	840868	+	Transcriptional regulator, MarR family
Tmari_0818	TM0817	840870	842894	+	membrane protein
Tmari_R0036	N/A	842938	843021	+	tRNA-Leu
Tmari_0819	TM0818	843072	843803	+	N-acetylmannosaminyltransferase
Tmari_0820	TM0819	843855	845054	+	Uracil permease
Tmari_0821	TM0820	845093	846280	+	NADH-dependent butanol dehydrogenase A
Tmari_R0037	N/A	846307	846392	+	tRNA-Ser
Tmari_0822	TM0821	846429	847406	+	Phenylalanyl-tRNA synthetase alpha chain
Tmari_0823	TM0822	847422	849788	+	Phenylalanyl-tRNA synthetase beta chain
Tmari_0824	TM0823	849807	850379	-	Transcriptional regulator, TetR family
Tmari_0825	TM0824	850395	851843	-	Fe-S oxidoreductase
Tmari_0827	TM0825	851925	852875	-	Radical SAM domain heme biosynthesis protein
Tmari_0826	N/A	852831	852986	+	hypothetical protein
Tmari_0828	TM0826	853024	853194	+	hypothetical protein
Tmari_0829	TM0827	853163	853867	+	ABC-type cobalamin/Fe3+-siderophores transport systems ATPase components-like protein
Tmari_0830	TM0828	853897	854856	+	Tagatose-6-phosphate kinase / 1-phosphofructokinase
Tmari_0831	TM0829	854857	855309	+	hypothetical protein
Tmari_0832	TM0830	855306	856610	+	MiaB family protein, possibly involved in tRNA or rRNA modification
Tmari_0833	TM0831	856570	857391	+	Branched-chain amino acid aminotransferase
Tmari_0834	TM0832	857388	857693	+	hypothetical protein
Tmari_0835	TM0833	857674	859584	+	DNA gyrase subunit B
Tmari_0836	TM0834	859587	860141	+	hypothetical protein
Tmari_0837	TM0835	860143	861393	+	Cell division protein FtsA
Tmari_0838	TM0836	861410	862465	+	Cell division protein FtsZ
Tmari_0839	TM0837	862465	864165	+	Type II secretory pathway, ATPase PulE
Tmari_0840	TM0838	864162	865367	+	hypothetical protein
Tmari_0841	TM0839	865434	866444	+	Cell division protein FtsW
Tmari_0842	TM0840	866493	867128	+	hypothetical protein
Tmari_0843	TM0841	867145	868515	+	S-layer-like array protein
Tmari_0844	TM0842	868553	869314	+	response regulator
Tmari_0845	TM0843	869311	870225	+	Glutamate formiminotransferase / Glutamate formyltransferase
Tmari_0846	TM0844	870222	870677	+	LSU m3Psi1915 methyltransferase RlmH
Tmari_0847	TM0845	870694	872061	+	Hemolysins-related protein containing CBS domains
Tmari_0848	TM0846	872027	872398	+	Cytidine deaminase
Tmari_0849	TM0847	872388	873290	+	GTP-binding protein Era
Tmari_0850	TM0848	873302	874393	+	GTP-binding protein YqeH, required for biogenesis of 30S ribosome subunit
Tmari_0851	TM0849	874390	875499	-	Chaperone protein DnaJ
Tmari_0852	TM0850	875506	876024	-	Heat shock protein GrpE
Tmari_0853	TM0851	876029	877045	-	Heat-inducible transcription repressor HrcA
Tmari_R0038	N/A	877174	877257	+	tRNA-Leu
Tmari_0854	TM0852	877287	878321	+	YrdC/Sua5 family protein, required for threonylcarbamoyladenosine (t(6)A) formation in tRNA
Tmari_0855	TM0853	878329	879798	+	Osmosensitive K+ channel histidine kinase KdpD
Tmari_0856	TM0854	879767	880624	+	HD domain protein
Tmari_0857	TM0855	880637	881032	+	Ribosome-binding factor A
Tmari_0858	TM0856	881029	881958	+	tRNA pseudouridine synthase B
Tmari_0859	TM0857	881964	882845	+	Riboflavin kinase / FMN adenylyltransferase
Tmari_0860	TM0858	882853	883353	+	hypothetical protein
Tmari_0861	TM0859	883346	883696	+	Preprotein translocase subunit YajC
Tmari_0862	TM0860	883700	885097	+	Protein-export membrane protein SecD
Tmari_0863	TM0861	885094	885975	+	Protein-export membrane protein SecF
Tmari_0864	TM0862	885999	887066	-	Glucose-1-phosphate thymidylyltransferase
Tmari_0865	TM0863	887149	887598	+	LSU ribosomal protein L9p
Tmari_0866	TM0864	887595	888437	+	Ribonuclease Z
Tmari_0867	TM0865	888450	888872	+	Putative activity regulator of membrane protease YbbK
Tmari_0868	TM0866	888886	889803	+	Putative stomatin/prohibitin-family membrane protease subunit YbbK
Tmari_0869	TM0867	889800	890282	+	hypothetical protein
Tmari_0870	TM0868	890312	890977	+	glutaredoxin-like protein
Tmari_0871	TM0869	890984	891937	+	Thioredoxin reductase
Tmari_0872	TM0870	891928	893679	-	Cell division protein FtsI [Peptidoglycan synthetase]
Tmari_0873	TM0871	893689	893832	-	hypothetical protein
Tmari_0874	TM0872	893945	894844	-	rRNA small subunit methyltransferase H
Tmari_0875	N/A	895099	897477	+	ClpB protein
Tmari_0876	TM0874	897484	898104	-	Putative molecular chaperone, inactive metal-dependent protease like protein
Tmari_0877	TM0875	898114	898590	-	hypothetical protein
Tmari_0878	TM0876	898587	899507	-	Cobalt-zinc-cadmium resistance protein CzcD
Tmari_0879	TM0877	899558	900841	-	Enolase
Tmari_0880	TM0878	900903	902048	-	2-oxoglutarate oxidoreductase, alpha subunit
Tmari_0881	TM0879	902050	902247	-	Ferredoxin
Tmari_0882	TM0880	902259	903413	-	sodium ion-translocating decarboxylase, beta subunit
Tmari_0883	TM0881	903459	904373	-	Homoserine O-succinyltransferase
Tmari_0884	TM0882	904378	905670	-	O-acetylhomoserine sulfhydrylase / O-succinylhomoserine sulfhydrylase
Tmari_0885	TM0883	905806	906546	+	Pantothenate kinase type III, CoaX-like protein
Tmari_0886	TM0884	906543	907886	+	Radical SAM domain protein
Tmari_0887	TM0885	907852	908409	-	Uncharacterized protein
Tmari_0888	TM0886	908413	910344	-	Multimodular transpeptidase-transglycosylase
Tmari_0889	TM0887	910341	910751	-	Methylated-DNA--protein-cysteine methyltransferase
Tmari_0890	TM0888	910816	911424	+	Thiamin pyrophosphokinase
Tmari_0891	TM0889	911403	912533	+	1-deoxy-D-xylulose 5-phosphate reductoisomerase
Tmari_0892	TM0890	912509	914014	+	Membrane-associated zinc metalloprotease
Tmari_0893	TM0891	914011	915045	+	1-hydroxy-2-methyl-2-(E)-butenyl 4-diphosphate synthase
Tmari_0894	TM0892	915042	915647	+	CBS domain containing protein
Tmari_0895	TM0893	915649	916362	+	Undecaprenyl-diphosphatase
Tmari_0896	TM0894	916369	916998	+	hypothetical protein
Tmari_0897	TM0895	916995	918455	+	Glycogen synthase, ADP-glucose transglucosylase
Tmari_0898	TM0896	918460	919470	+	Galactose-1-phosphate uridylyltransferase
Tmari_0899	TM0897	919534	919809	+	SpoVS-related protein, type 3
Tmari_0900	TM0898	919842	920039	+	hypothetical protein
Tmari_0901	TM0899	920023	920688	-	hypothetical protein
Tmari_0902	TM0900	920673	921155	-	hypothetical protein
Tmari_0903	TM0901	921152	921457	-	hypothetical protein
Tmari_0904	TM0902	921441	922085	-	RNA polymerase sigma factor for flagellar operon
Tmari_0905	TM0903	922103	922576	-	Chemotaxis protein CheD
Tmari_0906	TM0904	922573	923190	-	Chemotaxis protein CheC -- inhibitor of MCP methylation
Tmari_0907	TM0905	923187	923876	-	Flagellar protein
Tmari_0908	TM0906	923883	924710	-	Flagellar synthesis regulator FleN
Tmari_0909	TM0907	924676	925812	-	Flagellar biosynthesis protein FlhF
Tmari_0910	TM0908	925809	927845	-	Flagellar biosynthesis protein FlhA
Tmari_0911	TM0909	927842	928792	-	Flagellar biosynthesis protein FlhB
Tmari_0912	TM0910	928897	929667	-	Flagellar biosynthesis protein FliR
Tmari_0913	TM0911	929670	930701	-	Methylthioribose-1-phosphate isomerase
Tmari_0914	TM0912	930698	931687	-	Foldase protein PrsA precursor
Tmari_0915	TM0913	931684	932451	-	Nucleoside triphosphate pyrophosphohydrolase MazG
Tmari_0916	TM0914	932453	933094	-	Phosphate transport regulator (PhoU like protein)
Tmari_0917	TM0915	933045	933761	-	Ribonuclease HII
Tmari_0918	TM0916	933748	934602	-	DUF114 domain-containing protein
Tmari_0919	TM0917	934943	935872	+	putative low-affinity inorganic phosphate transporter
Tmari_0920	TM0918	935907	937892	+	methyl-accepting chemotaxis protein
Tmari_0921	TM0919	937902	938318	+	OsmC/Ohr family protein
Tmari_0922	TM0920	938329	939408	+	alcohol dehydrogenase, iron-containing
Tmari_0923	TM0921	939405	939869	+	Soluble lytic murein transglycosylase precursor
Tmari_0924	TM0922	939874	941370	+	YjeF protein, function unknown
Tmari_0925	TM0923	941367	942500	+	hypothetical protein
Tmari_0926	TM0924	942497	943357	+	radical activating enzyme
Tmari_0927	TM0925	943348	944289	+	tRNA (guanine46-N7-)-methyltransferase
Tmari_0928	TM0926	944266	945588	-	Chromosomal replication initiator protein DnaA
Tmari_0929	TM0927	945714	945896	-	Ferredoxin
Tmari_0930	TM0928	945935	946675	-	hypothetical protein
Tmari_0931	TM0929	946672	947865	-	Uncharacterized protein
Tmari_0932	TM0930	947862	948917	-	MoxR-like ATPase
Tmari_0933	TM0931	948979	949392	+	hypothetical protein
Tmari_0934	TM0932	949358	949816	+	hypothetical protein
Tmari_0935	TM0933	949797	950966	-	hypothetical protein
Tmari_0936	TM0934	950994	952271	+	Arsenical pump membrane protein
Tmari_0937	TM0935	952281	952718	+	hypothetical protein
Tmari_0938	TM0936	952715	953935	+	S-adenosylhomocysteine deaminase ; Methylthioadenosine deaminase
Tmari_0939	TM0937	953923	954279	-	Transcriptional regulator, PadR family
Tmari_0940	TM0938	954276	955040	-	Methyltransferase
Tmari_0941	TM0939	955106	955450	+	Aspartate 1-decarboxylase
Tmari_0942	TM0940	955456	956370	+	Ribosomal large subunit pseudouridine synthase C
Tmari_0943	TM0941	956346	957578	+	hypothetical protein
Tmari_0944	TM0942	957550	958821	+	hypothetical protein
Tmari_0945	TM0943	959005	960324	+	Glutamine synthetase type I
Tmari_0946	TM0944	960264	961292	+	hypothetical protein
Tmari_0947	TM0945	961348	962616	-	PhoP/Q-regulated protein PqaA
Tmari_0948	TM0946	962705	963655	+	hypothetical protein
Tmari_0949	TM0947	963612	964265	-	hypothetical protein
Tmari_0950	TM0948	964335	964988	+	hypothetical protein
Tmari_0951	TM0949	964994	965992	-	Ribose operon repressor
Tmari_0952	TM0950	966209	967729	-	hypothetical protein
Tmari_0953	TM0951	967777	969192	-	Unknown pentose isomerase
Tmari_0954	TM0952	969208	970686	-	Unknown pentose kinase
Tmari_0955	TM0953	970688	971623	-	Transketolase, C-terminal subunit
Tmari_0956	TM0954	971620	972480	-	Transketolase, N-terminal subunit
Tmari_0957	TM0955	972488	973483	-	Ribose ABC transport system, permease protein RbsC
Tmari_0958	TM0956	973491	975062	-	Ribose ABC transport system, ATP-binding protein RbsA
Tmari_0959	TM0957	975064	975717	-	hypothetical protein
Tmari_0960	TM0958	975791	976762	-	Ribose ABC transport system, periplasmic ribose-binding protein RbsB
Tmari_0961	TM0959	976820	977227	-	Ribose ABC transport system, high affinity permease RbsD
Tmari_0962	TM0960	977240	978130	-	Ribokinase
Tmari_0963	TM0961	978365	978928	+	LemA family protein
Tmari_0964	TM0962	978928	979644	+	Beta-propeller domains of methanol dehydrogenase type
Tmari_0965	TM0963	979668	981311	-	Oligoendopeptidase F
Tmari_0966	TM0964	981456	982664	+	hypothetical protein
Tmari_0967	TM0965	982657	983412	+	Circadian phase modifier / NCAIR mutase (PurE)-related protein
Tmari_0968	TM0966	983405	984211	+	ATP-utilizing enzyme of the PP-loop superfamily
Tmari_0969	TM0967	984390	985151	-	integrase-recombinase protein
Tmari_0970	TM0968	985215	985763	+	Ribosomal-protein-S5p-alanine acetyltransferase
Tmari_0971	TM0969	985744	986028	-	archaeal ATPase, fused to C-terminal DUF234 domain protein
Tmari_0973	TM0970	986038	986163	-	hypothetical protein
Tmari_0972	N/A	986138	986254	+	hypothetical protein
Tmari_0974	TM0971	986228	986320	-	hypothetical protein
Tmari_0975	TM0972	986560	987810	+	hypothetical protein
Tmari_0976	TM0973	987939	988061	-	hypothetical protein
Tmari_0977	TM0974	988250	988540	+	hypothetical protein
Tmari_0978	TM0975	988606	989955	-	hypothetical protein
Tmari_0980	N/A	990521	990679	-	hypothetical protein
Tmari_0979	TM0977	990666	990791	+	hypothetical protein
Tmari_0981	TM0978	990788	991342	-	UPF0033 protein
Tmari_0982	TM0979	991429	991692	-	putative ACR involved in oxidation of intracellular sulfur
Tmari_0983	TM0980	991704	992057	-	hypothetical protein
Tmari_0984	TM0981	992067	992423	-	putative ACR involved in intracellular sulfur reduction
Tmari_0985	TM0982	992446	993444	-	hypothetical protein
Tmari_0986	TM0983	993460	993699	-	hypothetical protein
Tmari_0987	TM0984	993905	998509	+	hypothetical protein
Tmari_0988	TM0985	998487	998939	+	hypothetical protein
Tmari_0989	TM0986	998899	999837	+	hypothetical protein
Tmari_0990	TM0987	999888	1002914	+	hypothetical protein
Tmari_0991	TM0988	1002914	1006285	+	hypothetical protein
Tmari_0992	TM0989	1006282	1006791	+	hypothetical protein
Tmari_0993	TM0990	1006775	1009816	+	Superfamily II DNA/RNA helicase, SNF2 family
Tmari_0994	TM0991	1009841	1011595	-	hypothetical protein
Tmari_0995	TM0992	1011889	1015758	-	hypothetical protein
Tmari_0996	N/A	1016050	1016289	-	transposase, putative
Tmari_0997	TM0993	1016371	1016676	-	hypothetical protein
Tmari_0998	TM0994	1016808	1016921	-	hypothetical protein
Tmari_0999	TM0995	1017028	1017141	+	hypothetical protein
Tmari_1000	TM0996	1017129	1017371	-	redox-active disulfide protein 2
Tmari_1001	TM0997	1017385	1018473	-	Transporter
Tmari_1002	TM0998	1018479	1018805	-	regulatory protein, ArsR
Tmari_1003	TM0999	1018899	1018997	-	hypothetical protein
Tmari_1004	TM1000	1018994	1019392	-	HEPN domain protein
Tmari_1005	TM1001	1019389	1019703	-	hypothetical protein
Tmari_1006	TM1002	1019897	1020451	-	hypothetical protein
Tmari_1007	N/A	1020448	1021688	-	corresponds to TM1003, ISTma3 transposase authentic frame shift
Tmari_1008	TM1004	1021707	1022570	-	hypothetical protein
Tmari_1009	TM1005	1022651	1023562	-	putative transcriptional regulator YqhC
Tmari_1010	TM1006	1023679	1024680	+	Aldo-keto reductase
Tmari_1011	N/A	1024692	1025903	+	D-galactonate transporter
Tmari_1012	TM1009	1025915	1026775	+	oxidoreductase, aldo/keto reductase family
Tmari_1013	TM1010	1026816	1027223	+	Transcriptional regulator
Tmari_1014	TM1011	1027238	1028320	-	motifATP/GTP-binding site motif A (P-loop); G-protein coupled receptors signature
Tmari_1015	TM1012	1028475	1028951	+	hypothetical protein
Tmari_1016	TM1013	1028956	1031463	+	hypothetical protein
Tmari_1017	TM1014	1031513	1033285	+	Uncharacterized protein
Tmari_1018	TM1015	1033322	1034572	-	NAD-specific glutamate dehydrogenase / NADP-specific glutamate dehydrogenase
Tmari_1019	TM1016	1034720	1035139	+	hypothetical protein
Tmari_1020	TM1017	1035119	1036000	-	Permease of the drug/metabolite transporter (DMT) superfamily
Tmari_1021	TM1018	1036074	1037168	-	hypothetical protein
Tmari_1022	TM1020	1037165	1040314	-	hypothetical protein
Tmari_1023	TM1021	1040392	1041660	-	major facilitator superfamily MFS_1
Tmari_1024	TM1022	1041663	1042424	-	Carboxylesterase
Tmari_1025	TM1023	1042522	1043043	+	putative phosphotransbutyrylase
Tmari_1026	TM1024	1043112	1043573	+	hypothetical protein
Tmari_1027	TM1025	1043631	1043729	+	hypothetical protein
Tmari_1028	N/A	1043891	1044172	+	hypothetical protein
Tmari_1029	N/A	1044154	1044309	+	hypothetical protein
Tmari_1030	TM1026	1044362	1045570	+	transposase, putative
Tmari_1031	TM1027	1045631	1045966	+	hypothetical protein
Tmari_1032	TM1028	1046244	1047125	+	ABC transporter, ATP-binding protein
Tmari_1033	TM1029	1047122	1047913	+	hypothetical protein
Tmari_1034	TM1030	1047927	1048526	+	Transcriptional regulator, TetR family
Tmari_1035	TM1031	1048551	1048793	-	Glutaredoxin-related protein
Tmari_1036	TM1032	1048938	1050047	+	putative 3-phenylpropionic acid transporter
Tmari_1037	TM1033	1050022	1051029	-	Mannose-1-phosphate guanylyltransferase (GDP)
Tmari_1038	TM1034	1051073	1052209	+	UDP-N-acetylglucosamine 2-epimerase
Tmari_1039	TM1035	1052210	1052800	-	Phosphoribosyl-AMP cyclohydrolase / Phosphoribosyl-ATP pyrophosphatase
Tmari_1040	TM1036	1052800	1053561	-	Imidazole glycerol phosphate synthase cyclase subunit
Tmari_1041	TM1037	1053551	1054276	-	Phosphoribosylformimino-5-aminoimidazole carboxamide ribotide isomerase
Tmari_1042	TM1038	1054255	1054860	-	Imidazole glycerol phosphate synthase amidotransferase subunit
Tmari_1043	TM1039	1054857	1055444	-	Imidazoleglycerol-phosphate dehydratase
Tmari_1044	TM1040	1055441	1056448	-	Histidinol-phosphate aminotransferase
Tmari_1045	TM1041	1056445	1057731	-	Histidinol dehydrogenase
Tmari_1046	TM1042	1057703	1058329	-	ATP phosphoribosyltransferase catalytic subunit
Tmari_1047	TM1043	1058323	1059141	-	ATP phosphoribosyltransferase regulatory subunit
Tmari_1048	TM1044	1059197	1060405	-	transposase, IS605-TnpB family
Tmari_1049	TM1045	1060839	1062104	+	Arsenical pump membrane protein
Tmari_1050	TM1046	1062087	1062944	-	hypothetical protein
Tmari_1051	TM1047	1063004	1063636	+	Septum site-determining protein MinC
Tmari_1052	TM1048	1063639	1064637	+	Deblocking aminopeptidase
Tmari_1053	TM1049	1064641	1065660	+	Deblocking aminopeptidase
Tmari_1054	TM1050	1065657	1066652	+	Endoglucanase M
Tmari_1055	TM1051	1066656	1067357	+	hypothetical protein
Tmari_1056	TM1052	1067354	1067899	+	Late competence protein ComEA, DNA receptor
Tmari_1057	TM1053	1067914	1068393	+	Outer membrane protein H precursor
Tmari_1058	TM1054	1068390	1069103	+	ABC transporter, ATP-binding protein
Tmari_1059	TM1055	1069100	1069615	+	hypothetical protein
Tmari_1060	TM1056	1069596	1069901	-	Periplasmic divalent cation tolerance protein cutA
Tmari_1061	TM1057	1069903	1070901	-	potassium channel, putative
Tmari_1062	TM1058	1071022	1072620	+	Glutamate synthase [NADPH] large chain
Tmari_1063	TM1059	1072663	1072926	-	SpoVS-related protein, type 2
Tmari_1064	TM1060	1072975	1074309	-	hypothetical protein
Tmari_1065	TM1061	1074395	1075549	-	hypothetical protein
Tmari_1066	TM1062	1075555	1077246	-	Beta-glucuronidase
Tmari_1067	TM1063	1077297	1078322	-	putative rhamnose ABC transporter, ATP-binding component
Tmari_1068	TM1064	1078309	1079307	-	putative rhamnose ABC transporter, ATP-binding component
Tmari_1069	TM1065	1079319	1080422	-	putative rhamnose ABC transporter, permease component 2
Tmari_1070	TM1066	1080433	1081416	-	putative rhamnose ABC transporter, permease component 1
Tmari_1071	TM1067	1081478	1083442	-	putative rhamnose ABC transporter, substrate-binding component
Tmari_1072	TM1068	1083689	1085089	-	Alpha-glucosidase
Tmari_1073	TM1069	1085114	1085872	-	Transcriptional regulator of rhamnose utilization, DeoR family
Tmari_1074	TM1070	1085980	1086324	+	putative L-rhamnose mutarotase
Tmari_1075	TM1071	1086330	1087472	+	putative L-rhamnose isomerase RhaI
Tmari_1076	TM1072	1087469	1088179	+	Rhamnulose-1-phosphate aldolase
Tmari_1077	TM1073	1088170	1089600	+	Rhamnulokinase
Tmari_1078	TM1074	1089597	1092557	+	putative alpha-L-rhamnosidase
Tmari_1079	TM1075	1092629	1093540	-	hypothetical protein
Tmari_1080	TM1076	1093570	1094043	-	Phosphoesterase
Tmari_1081	TM1077	1094048	1094890	-	Pantoate--beta-alanine ligase
Tmari_1082	TM1078	1094887	1095399	-	hypothetical protein
Tmari_1083	TM1079	1095369	1096163	-	Ribosomal protein L11 methyltransferase
Tmari_1084	TM1080	1096153	1096584	-	Ribose 5-phosphate isomerase B
Tmari_1085	TM1081	1096581	1096922	-	anti-sigma F factor antagonist (spoIIAA-2); anti sigma b factor antagonist RsbV
Tmari_1086	TM1082	1096934	1097527	-	SOS-response repressor and protease LexA
Tmari_1087	TM1083	1097524	1097898	-	Archease
Tmari_1088	TM1084	1097895	1100309	-	DNA gyrase subunit A
Tmari_1089	TM1085	1100323	1102212	-	Methionyl-tRNA synthetase
Tmari_1090	TM1086	1102273	1103121	+	hypothetical protein
Tmari_1091	TM1087	1103126	1103794	+	hypothetical protein
Tmari_1092	N/A	1103814	1104245	+	Trk system potassium uptake protein TrkA
Tmari_1093	TM1088	1104242	1104898	+	Trk system potassium uptake protein TrkA
Tmari_1094	TM1089	1104905	1106404	+	Potassium uptake protein TrkH
Tmari_1095	TM1090	1106401	1107663	+	Histidyl-tRNA synthetase
Tmari_1096	TM1091	1107691	1108212	+	hypothetical protein
Tmari_1097	TM1092	1108205	1109035	+	hypothetical protein
Tmari_1098	TM1093	1109073	1110713	+	Arginyl-tRNA synthetase
Tmari_1099	TM1094	1110717	1112036	+	RNA methyltransferase, TrmA family
Tmari_1100	N/A	1112036	1112608	+	hypothetical protein
Tmari_1101	TM1095	1112451	1113746	+	Adenylosuccinate lyase
Tmari_1102	TM1096	1113752	1114945	+	Adenylosuccinate synthetase
Tmari_1103	TM1097	1114949	1115890	+	Ornithine carbamoyltransferase
Tmari_1104	TM1098	1115900	1116652	+	hypothetical protein
Tmari_1105	TM1099	1116474	1117067	+	Thymidylate kinase
Tmari_1106	TM1100	1117060	1118160	+	hypothetical protein
Tmari_1107	TM1101	1118163	1118726	+	putative phosphoesterase
Tmari_1108	TM1102	1118713	1119435	+	Ribonuclease III
Tmari_1109	TM1103	1119432	1120385	+	Oxygen-independent coproporphyrinogen III oxidase
Tmari_1110	TM1104	1120382	1120702	+	hypothetical protein
Tmari_1111	TM1105	1120699	1122057	+	Na(+) H(+) antiporter subunit D
Tmari_1112	TM1106	1122036	1122407	+	hypothetical protein
Tmari_1113	TM1107	1122404	1122646	+	hypothetical protein
Tmari_1114	TM1108	1122643	1122879	+	hypothetical protein
Tmari_1115	TM1109	1122876	1123544	+	hypothetical protein
Tmari_1116	TM1110	1123541	1124143	+	hypothetical protein
Tmari_1117	TM1111	1124135	1124581	-	hypothetical protein
Tmari_R0040	N/A	1124587	1124838	-	SRP_euk_arch
Tmari_R0039	N/A	1124631	1124733	-	SRP_bact
Tmari_1118	TM1112	1124887	1125156	-	protein of unknown function DUF861, cupin_3
Tmari_1119	TM1113	1125286	1126224	+	hypothetical protein
Tmari_1120	TM1114	1126244	1126921	+	hypothetical protein
Tmari_1121	TM1115	1126983	1127633	+	hypothetical protein
Tmari_1122	TM1116	1127719	1129326	+	hypothetical protein
Tmari_1123	TM1117	1129323	1130486	+	Type IV pilus biogenesis protein PilQ
Tmari_1124	TM1118	1130489	1131595	+	hypothetical protein
Tmari_1125	TM1119	1131699	1132748	-	hypothetical protein
Tmari_1126	TM1120	1132981	1134291	+	Glycerol-3-phosphate ABC transporter, periplasmic glycerol-3-phosphate-binding protein
Tmari_1127	TM1121	1134337	1135203	+	SN-glycerol-3-phosphate transport system permease protein UgpA
Tmari_1128	TM1122	1135217	1136047	+	SN-glycerol-3-phosphate transport system permease protein UgpE
Tmari_1129	TM1123	1136048	1137874	-	Flagellar hook-associated protein FliD
Tmari_1130	TM1124	1137879	1138232	-	Flagellin protein FlaG
Tmari_1131	TM1125	1138292	1138696	-	hypothetical protein
Tmari_1132	TM1126	1138698	1140536	-	hypothetical protein
Tmari_1133	TM1127	1140550	1141044	-	hypothetical protein
Tmari_1134	TM1128	1141129	1141620	+	Ferritin-like protein 2
Tmari_1135	TM1129	1141661	1142314	+	5-methylthioadenosine nucleosidase / S-adenosylhomocysteine nucleosidase
Tmari_1136	TM1130	1142311	1143195	-	Phosphate acetyltransferase
Tmari_1137	TM1131	1143207	1144442	-	Aspartate aminotransferase (AspB-4)
Tmari_1138	TM1132	1144604	1145521	+	MoxR-like ATPase
Tmari_1139	TM1133	1145518	1146756	+	hypothetical protein
Tmari_1140	TM1134	1146746	1148002	+	hypothetical protein
Tmari_1141	TM1135	1148086	1149198	+	Branched-chain amino acid ABC transporter, amino acid-binding protein
Tmari_1142	TM1136	1149277	1150176	+	High-affinity branched-chain amino acid transport system permease protein LivH
Tmari_1143	TM1137	1150182	1151252	+	Branched-chain amino acid transport system permease protein LivM
Tmari_1144	TM1138	1151249	1152103	+	Branched-chain amino acid transport ATP-binding protein LivG
Tmari_1145	TM1139	1152096	1152815	+	Branched-chain amino acid transport ATP-binding protein LivF
Tmari_1146	TM1140	1152828	1153475	+	Acetoin utilization acuB protein
Tmari_1147	TM1141	1153564	1154214	+	cytochrome C-type biogenesis protein (ccdA), conjectural
Tmari_1148	TM1142	1154230	1154889	+	Thioredoxin
Tmari_1149	TM1143	1154910	1156502	-	Methyl-accepting chemotaxis protein
Tmari_1150	TM1144	1156504	1156857	-	hypothetical protein
Tmari_1151	TM1145	1156886	1158025	-	HD-GYP domain containing protein
Tmari_1152	N/A	1158063	1158281	-	hypothetical protein
Tmari_1153	TM1146	1158505	1160124	+	Methyl-accepting chemotaxis protein
Tmari_1154	TM1147	1160137	1161300	+	hypothetical protein
Tmari_1155	TM1148	1161266	1162465	+	Isocitrate dehydrogenase [NADP]
Tmari_1156	TM1149	1162486	1163493	-	Dipeptide transport system permease protein DppB
Tmari_1157	TM1150	1163536	1165041	-	Dipeptide-binding ABC transporter, periplasmic substrate-binding component
Tmari_1158	TM1151	1165057	1166034	-	Oligopeptide transport ATP-binding protein OppF
Tmari_1159	TM1152	1166021	1166992	-	Oligopeptide transport ATP-binding protein OppD
Tmari_1160	TM1153	1166989	1167894	-	Dipeptide transport system permease protein DppC
Tmari_1161	TM1154	1167920	1168582	-	6-phosphogluconolactonase , eukaryotic type
Tmari_1162	TM1155	1168567	1170057	-	Glucose-6-phosphate 1-dehydrogenase
Tmari_1163	TM1156	1170146	1170529	+	hypothetical protein
Tmari_1164	TM1157	1170526	1171323	+	hypothetical protein
Tmari_1165	TM1158	1171325	1172008	+	hypothetical protein
Tmari_1166	TM1159	1172663	1173607	-	hypothetical protein
Tmari_1167	TM1160	1173614	1174534	-	hypothetical protein
Tmari_1168	TM1161	1174547	1175887	-	Magnesium transporter
Tmari_1169	TM1162	1176095	1176775	+	Metal-dependent hydrolase
Tmari_1170	TM1163	1176788	1178260	+	diguanylate cyclase (GGDEF domain) with PAS/PAC sensor
Tmari_1171	TM1164	1178257	1179933	+	2-oxoglutarate oxidoreductase, alpha subunit
Tmari_1172	TM1165	1179934	1180782	+	2-oxoglutarate oxidoreductase, beta subunit
Tmari_1173	TM1166	1180779	1181903	+	Putative coproporphyrinogen III oxidase of BS HemN-type, oxygen-independent
Tmari_1174	TM1167	1181900	1182472	+	hypothetical protein
Tmari_1175	N/A	1182633	1185101	+	Glycogen phosphorylase
Tmari_1176	TM1169	1185128	1185841	-	3-oxoacyl-[acyl-carrier protein] reductase
Tmari_1177	TM1170	1185819	1187675	-	Two-component response regulator
Tmari_1178	TM1171	1187687	1188292	-	Hcp transcriptional regulator HcpR (Crp/Fnr family)
Tmari_1179	TM1172	1188382	1189677	+	Hydroxylamine reductase
Tmari_1180	TM1173	1189703	1190677	-	Arsenical-resistance protein ACR3
Tmari_1181	TM1174	1190723	1191076	-	hypothetical protein
Tmari_1182	TM1175	1191069	1191281	-	Ferredoxin
Tmari_1183	TM1176	1191285	1191554	-	transcriptional regulator, metal-sensing
Tmari_1184	TM1177	1191633	1192310	-	2-haloalkanoic acid dehalogenase
Tmari_1185	TM1178	1192307	1193146	-	Ribosomal-protein-S18p-alanine acetyltransferase
Tmari_1186	TM1179	1193143	1193556	-	Flagellar biosynthesis protein FliS
Tmari_1187	TM1180	1193568	1194161	-	hypothetical protein
Tmari_1188	TM1181	1194158	1194697	-	ADP-ribose pyrophosphatase
Tmari_1189	TM1182	1194700	1198212	-	Chromosome partition protein smc
Tmari_1190	TM1183	1198286	1199425	+	Aldo/keto reductase
Tmari_1191	TM1184	1199422	1201353	+	hypothetical protein
Tmari_1192	TM1185	1201346	1201846	+	Methylglyoxal synthase
Tmari_1193	TM1186	1201843	1202049	-	hypothetical protein
Tmari_1194	TM1187	1202054	1203019	-	hypothetical protein
Tmari_1195	TM1188	1203063	1204073	+	hypothetical protein
Tmari_R0041	N/A	1204164	1204236	+	tRNA-Asn
Tmari_1196	TM1189	1204621	1206777	+	Phage T7 exclusion protein
Tmari_1197	TM1190	1207132	1208184	-	Galactokinase
Tmari_1198	TM1191	1208181	1209137	-	Galactose-1-phosphate uridylyltransferase
Tmari_1199	TM1192	1209134	1210792	-	Alpha-galactosidase
Tmari_1200	TM1193	1210798	1214052	-	Beta-galactosidase
Tmari_1201	TM1194	1214058	1215038	-	Xylobiose ABC transport system, ATP-binding protein 1
Tmari_1202	TM1195	1215053	1217002	-	Beta-galactosidase
Tmari_1203	TM1196	1217015	1217974	-	Dipeptide transport ATP-binding protein DppF
Tmari_1204	TM1197	1217996	1218871	-	Xylobiose ABC transport system, permease protein 2
Tmari_1205	TM1198	1218888	1219892	-	Dipeptide transport system permease protein DppB
Tmari_1206	TM1199	1219962	1221863	-	Xyloglucan ABC transport system, sugar-binding protein
Tmari_1207	TM1200	1222018	1223019	-	Maltose operon transcriptional repressor MalR, LacI family
Tmari_1208	TM1201	1223035	1224855	-	Putative galactosidase
Tmari_1209	TM1202	1224871	1227342	-	Maltose/maltodextrin ABC transporter, permease protein MalG
Tmari_1210	TM1203	1227342	1229075	-	Maltose/maltodextrin ABC transporter, permease protein MalF
Tmari_1211	TM1204	1229136	1230311	-	Maltose/maltodextrin ABC transporter, substrate binding periplasmic protein MalE
Tmari_1212	TM1205	1230638	1231105	+	Na(+) H(+) antiporter subunit E
Tmari_1213	TM1206	1231102	1231350	+	Na(+) H(+) antiporter subunit F
Tmari_1214	TM1207	1231347	1231670	+	Na(+) H(+) antiporter subunit G
Tmari_1215	TM1208	1231667	1231909	+	hypothetical protein
Tmari_1216	TM1209	1231906	1232670	+	Na(+) H(+) antiporter subunit A; Na(+) H(+) antiporter subunit B
Tmari_1217	TM1210	1232677	1233015	+	putative, Na(+) H(+) antiporter subunit C
Tmari_1218	TM1211	1233012	1234412	+	NADH dehydrogenase, putative
Tmari_1219	TM1212	1234414	1236294	+	NADH-ubiquinone oxidoreductase chain M
Tmari_1220	TM1213	1236299	1237180	+	NADH-ubiquinone oxidoreductase chain H
Tmari_1221	TM1214	1237193	1237729	+	NADH-ubiquinone oxidoreductase chain B
Tmari_1222	TM1215	1237710	1238237	+	NADH-ubiquinone oxidoreductase chain C
Tmari_1223	TM1216	1238230	1239336	+	NADH-ubiquinone oxidoreductase chain D
Tmari_1224	TM1217	1239349	1241196	+	Glutamate synthase [NADPH] small chain
Tmari_1225	TM1218	1241221	1242207	-	putative regulator of mannoside utilization, LacI family
Tmari_1226	TM1219	1242209	1243156	-	Mannoside ABC transport system, ATP-binding protein 2
Tmari_1227	TM1220	1243153	1244124	-	Mannoside ABC transport system, ATP-binding protein 1
Tmari_1228	TM1221	1244130	1244987	-	Mannoside ABC transport system, permease protein 2
Tmari_1229	TM1222	1244984	1245973	-	Mannoside ABC transport system, permease protein 1
Tmari_1230	TM1223	1246029	1247702	-	Mannoside ABC transport system, sugar-binding protein
Tmari_1231	TM1224	1247834	1248940	-	putative regulator of mannose and mannoside utilization, ROK family
Tmari_1232	TM1225	1248954	1249934	-	putative glycoside hydrolase
Tmari_1233	TM1226	1249987	1251669	-	Mannoside ABC transport system, sugar-binding protein
Tmari_1234	TM1227	1251672	1253681	-	Endo-1,4-beta-mannosidase
Tmari_1235	TM1228	1253840	1254640	-	putative regulator for cell wall polysaccharide synthesis gene cluster, RpiR family
Tmari_1236	TM1229	1254624	1255766	-	Dolichyl-phosphate mannoosyltransferase, involved in cell wall biogenesis
Tmari_1237	TM1230	1255763	1257046	-	glycosyl transferase group 1, by Blast
Tmari_1238	TM1231	1257043	1259541	-	hypothetical protein
Tmari_1239	TM1232	1259538	1260605	-	sugar-binding transport ATP-binding protein
Tmari_1240	TM1233	1260619	1261416	-	ABC transporter, permease protein
Tmari_1241	TM1234	1261413	1262258	-	Sugar ABC transporter, permease protein
Tmari_1242	TM1235	1262301	1263563	-	ABC transporter, substrate binding protein
Tmari_1243	TM1237	1263719	1264786	+	Radical SAM, Pyruvate-formate lyase-activating enzyme like protein
Tmari_1244	TM1238	1264791	1266737	-	ATP-dependent DNA helicase UvrD/PcrA/Rep
Tmari_1245	TM1239	1266747	1267115	-	hypothetical protein
Tmari_1246	TM1240	1267108	1268190	-	GTP-binding and nucleic acid-binding protein YchF
Tmari_1247	TM1241	1268200	1268634	-	hypothetical protein
Tmari_R0042	N/A	1268761	1268834	+	tRNA-Pro
Tmari_1248	TM1243	1268952	1269644	+	Phosphoribosylaminoimidazole-succinocarboxamide synthase
Tmari_1249	TM1244	1269620	1269868	+	Phosphoribosylformylglycinamidine synthase, PurS subunit
Tmari_1250	TM1245	1269865	1270506	+	Phosphoribosylformylglycinamidine synthase, glutamine amidotransferase subunit
Tmari_1251	TM1246	1270512	1272317	+	Phosphoribosylformylglycinamidine synthase, synthetase subunit
Tmari_1252	TM1247	1272322	1273617	+	Amidophosphoribosyltransferase
Tmari_1253	TM1248	1273578	1274195	+	Phosphoribosylglycinamide formyltransferase
Tmari_1254	TM1249	1274176	1275534	+	IMP cyclohydrolase / Phosphoribosylaminoimidazolecarboxamide formyltransferase
Tmari_1255	TM1250	1275547	1276740	+	Phosphoribosylamine--glycine ligase
Tmari_1256	TM1251	1276737	1277672	+	Phosphoribosylformylglycinamidine cyclo-ligase
Tmari_1257	TM1252	1277675	1278250	+	hypothetical protein
Tmari_1258	TM1253	1278216	1279946	+	NAD synthetase / Glutamine amidotransferase chain of NAD synthetase
Tmari_1259	TM1254	1279930	1280580	-	Phosphorylated carbohydrates phosphatase
Tmari_1260	TM1255	1280689	1281822	+	Aspartate aminotransferase
Tmari_1261	TM1256	1281797	1283530	+	ABC transporter, ATP-binding protein
Tmari_1262	TM1257	1283535	1285370	+	hypothetical protein
Tmari_1263	TM1258	1285363	1286316	-	Phosphate regulon sensor protein PhoR (SphS)
Tmari_1264	TM1259	1286303	1286983	-	Phosphate regulon transcriptional regulatory protein PhoB (SphR)
Tmari_1265	TM1260	1286958	1287674	-	Phosphate transport system regulatory protein PhoU
Tmari_1266	TM1261	1287671	1288426	-	Phosphate transport ATP-binding protein PstB
Tmari_1267	TM1262	1288410	1289240	-	Phosphate transport system permease protein PstA
Tmari_1268	TM1263	1289237	1290064	-	Phosphate transport system permease protein PstC
Tmari_1269	TM1264	1290114	1290938	-	Phosphate ABC transporter, periplasmic phosphate-binding protein PstS
Tmari_1270	TM1265	1291163	1292326	+	ATPase
Tmari_1271	TM1266	1292467	1292715	+	hypothetical protein
Tmari_1272	TM1267	1292721	1294136	+	Thiazole biosynthesis protein ThiH
Tmari_1273	TM1268	1294123	1294368	+	hypothetical protein
Tmari_1274	TM1269	1294375	1295421	+	Biotin synthase-related enzyme
Tmari_1275	TM1270	1295472	1296611	+	Cystathionine gamma-synthase
Tmari_1276	TM1271	1296653	1297135	-	type IV pilin-related protein
Tmari_1277	TM1272	1297343	1298761	+	Aspartyl-tRNA(Asn) amidotransferase subunit A / Glutamyl-tRNA(Gln) amidotransferase subunit A
Tmari_1278	TM1273	1298758	1300206	+	Aspartyl-tRNA(Asn) amidotransferase subunit B / Glutamyl-tRNA(Gln) amidotransferase subunit B
Tmari_1279	TM1274	1300211	1300948	+	hypothetical protein
Tmari_1280	TM1275	1301069	1301332	+	Prevent-host-death protein
Tmari_1281	TM1276	1301335	1302438	+	Maltose/maltodextrin transport ATP-binding protein MalK ; Multiple sugar ABC transporter, ATP-binding protein
Tmari_1282	TM1277	1302453	1304447	-	Cell division protein FtsA
Tmari_1283	TM1278	1304444	1306717	-	Recombination inhibitory protein MutS2
Tmari_1284	TM1279	1306721	1307098	-	hypothetical protein
Tmari_1285	TM1280	1307145	1308104	+	Kinase similar to eukaryotic-like N-acetylglucosamine kinase
Tmari_1286	TM1281	1308101	1309348	+	6-phospho-beta-glucosidase
Tmari_1287	N/A	1309353	1310120	+	4,4-diaponeurosporenoate glycosyltransferase
Tmari_1288	N/A	1310248	1310436	+	4,4-diaponeurosporenoate glycosyltransferase
Tmari_1289	TM1283	1310457	1311068	+	protein of unknown function DUF205
Tmari_1290	TM1284	1311074	1312069	+	Rieske (2Fe-2S) domain protein
Tmari_1291	TM1285	1312258	1312383	-	hypothetical protein
Tmari_1292	N/A	1312483	1312659	+	hypothetical protein
Tmari_1293	TM1286	1313073	1315277	-	5-methyltetrahydropteroyltriglutamate-- homocysteine methyltransferase
Tmari_1295	N/A	1315284	1315499	-	hypothetical protein
Tmari_1294	TM1287	1315453	1315800	+	Mannose-6-phosphate isomerase
Tmari_1296	TM1288	1315787	1316695	-	Radical SAM domain protein
Tmari_1297	TM1289	1316703	1316990	-	Ferredoxin
Tmari_1298	TM1290	1316995	1317345	-	Glycine-rich cell wall structural protein precursor
Tmari_1299	TM1291	1317358	1318224	-	MinD superfamily P-loop ATPase containing an inserted ferredoxin domain
Tmari_1300	TM1292	1318221	1319072	-	MinD superfamily P-loop ATPase containing an inserted ferredoxin domain
Tmari_1301	TM1293	1319150	1319773	-	Diguanylate cyclase with PAS/PAC sensor
Tmari_1302	TM1294	1319826	1321910	+	membrane protein, putative
Tmari_1303	TM1295	1321907	1322638	+	hypothetical protein
Tmari_1304	TM1296	1322803	1323468	-	Ribonuclease HI-related protein
Tmari_1305	TM1297	1323581	1324438	+	putative oxidoreductases (related to aryl-alcohol dehydrogenases)
Tmari_1306	TM1298	1324429	1324698	-	hypothetical protein
Tmari_1307	TM1300	1325066	1325305	+	hypothetical protein
Tmari_1308	TM1301	1325491	1326819	+	Arylsulfatase regulator (Fe-S oxidoreductase)
Tmari_1309	TM1302	1326816	1327592	+	ABC transporter, ATP-binding protein
Tmari_1310	TM1303	1327543	1328304	+	hypothetical protein
Tmari_1311	TM1304	1328298	1329104	+	ABC-type multidrug transport system, permease component
Tmari_1312	TM1305	1329176	1329307	+	hypothetical protein
Tmari_1313	TM1306	1329322	1329756	+	hypothetical protein
Tmari_1314	TM1308	1330013	1330312	+	hypothetical protein
Tmari_1315	TM1309	1330324	1330530	+	ABC-2 type transporter
Tmari_1316	TM1310	1330593	1332335	+	hypothetical protein
Tmari_1317	TM1311	1332545	1332757	-	hypothetical protein
Tmari_1318	TM1312	1332780	1333013	-	YcfA family protein
Tmari_1319	TM1313	1333010	1333228	-	UPF0150 family protein
Tmari_1320	N/A	1333325	1333849	-	hypothetical protein
Tmari_1321	TM1314	1333890	1334933	-	hypothetical protein
Tmari_1322	TM1315	1335129	1335293	+	hypothetical protein
Tmari_1323	TM1316	1335370	1335465	+	hypothetical protein
Tmari_1324	TM1317	1335567	1336958	+	AstB/ChuR-related protein
Tmari_1325	N/A	1336964	1338682	+	ABC transporter, ATP-binding protein
Tmari_1326	TM1319	1338702	1340396	+	Phospholipid-lipopolysaccharide ABC transporter
Tmari_1327	TM1321	1340659	1340877	-	UPF0150 family protein
Tmari_1328	TM1322	1340890	1342494	-	hypothetical protein
Tmari_1329	N/A	1342640	1342846	+	hypothetical protein
Tmari_1330	TM1324	1343463	1344791	+	astB/chuR-related protein
Tmari_1331	TM1325	1344772	1346136	+	hypothetical protein
Tmari_1332	N/A	1346105	1346290	+	hypothetical protein
Tmari_1333	TM1326	1346253	1347110	+	ABC-type multidrug transport system, permease component
Tmari_1334	TM1327	1347120	1347836	+	ABC transporter involved in cytochrome c biogenesis, ATPase component CcmA
Tmari_1335	TM1328	1347843	1349558	+	ABC transporter, ATP-binding protein
Tmari_1336	TM1329	1349665	1349913	+	hypothetical protein
Tmari_1337	TM1330	1350036	1350419	+	Transcriptional regulator, MerR family
Tmari_1338	TM1331	1350464	1350850	+	hypothetical protein
Tmari_1339	TM1332	1350960	1352522	-	hypothetical protein
Tmari_1340	TM1323	1352677	1352874	+	hypothetical protein
Tmari_1341	N/A	1353038	1353202	+	hypothetical protein
Tmari_1342	TM1334	1353263	1355047	+	Fe-S oxidoreductase
Tmari_1343	TM1335	1355040	1356968	+	hypothetical protein
Tmari_1344	TM1336	1356984	1358156	+	MFS general substrate transporter
Tmari_1345	TM1337	1358409	1359185	-	hypothetical protein
Tmari_1346	TM1339	1359548	1359850	-	hypothetical protein
Tmari_1347	TM1340	1359974	1360939	+	Rieske (2Fe-2S) domain protein
Tmari_1348	TM1341	1360941	1361633	+	hypothetical protein
Tmari_1349	N/A	1361686	1361829	+	pyrimidine dimer DNA glycosylase
Tmari_1350	N/A	1361881	1362075	+	pyrimidine dimer DNA glycosylase
Tmari_R0043	N/A	1362233	1362306	-	tRNA-Met
Tmari_R0044	N/A	1362412	1362484	+	tRNA-Gly
Tmari_1351	TM1344	1362591	1362863	+	SSU ribosomal protein S15p (S13e)
Tmari_1352	TM1345	1362937	1365063	+	Polyribonucleotide nucleotidyltransferase
Tmari_1353	TM1346	1365035	1366273	+	peptidase, M16 family
Tmari_1354	TM1347	1366285	1367733	+	Inosine-5-monophosphate dehydrogenase
Tmari_1355	TM1348	1367730	1368779	-	hypothetical protein
Tmari_1356	TM1349	1368785	1369801	-	Permease
Tmari_1357	TM1350	1369803	1370576	-	Lysophospholipase ; Monoglyceride lipase ; putative
Tmari_1358	TM1351	1370579	1371988	-	Glutamyl-tRNA synthetase / Glutamyl-tRNA(Gln) synthetase
Tmari_1359	TM1352	1371982	1372680	-	Polymerase/histidinol phosphatase
Tmari_1360	TM1353	1372677	1372988	-	TonB-dependent receptor
Tmari_1361	TM1354	1372969	1373934	-	Inosine-5-monophosphate dehydrogenase
Tmari_1362	TM1355	1373931	1374281	-	DRTGG domain-containing protein
Tmari_1363	TM1356	1374293	1374673	-	Sigma factor RpoE regulatory protein RseC
Tmari_1364	TM1357	1374690	1376114	-	Protein RtcB
Tmari_1365	TM1358	1376165	1376659	+	DUF82 domain-containing protein
Tmari_1366	TM1359	1376601	1378868	+	Sensor histidine kinase
Tmari_1367	TM1360	1378873	1379223	+	response regulator
Tmari_1368	TM1361	1379245	1382004	+	Isoleucyl-tRNA synthetase
Tmari_1369	TM1362	1382009	1383091	+	Twitching motility protein PilT
Tmari_1370	TM1363	1383109	1384137	+	Peptide chain release factor 1
Tmari_1371	TM1364	1384154	1384537	+	Flagellar basal-body rod protein FlgB
Tmari_1372	TM1365	1384534	1384956	+	Flagellar basal-body rod protein FlgC
Tmari_1373	TM1366	1384963	1385247	+	Flagellar hook-basal body complex protein FliE
Tmari_1374	TM1367	1385228	1385602	-	DUF369 domain-containing protein
Tmari_R0045	N/A	1385655	1385741	-	tRNA-Leu
Tmari_1375	TM1368	1385864	1386604	+	Iron-sulfur cluster assembly ATPase protein SufC
Tmari_1376	TM1369	1386601	1387995	+	Iron-sulfur cluster assembly protein SufB
Tmari_1377	TM1370	1388006	1389112	+	Iron-sulfur cluster assembly protein SufD
Tmari_1378	TM1371	1389090	1390331	+	Cysteine desulfurase , SufS subfamily
Tmari_1379	TM1372	1390328	1390744	+	Putative iron-sulfur cluster assembly scaffold protein for SUF system, SufE2
Tmari_1380	TM1373	1390722	1391708	-	Protease inhibitor I4
Tmari_1381	TM1374	1391756	1392361	+	Phosphoglycerate mutase
Tmari_R0046	N/A	1392399	1392472	+	tRNA-Cys
Tmari_1382	TM1375	1392528	1393538	+	ABC transporter, periplasmic spermidine putrescine-binding protein PotD
Tmari_1383	TM1376	1393553	1394659	+	Putrescine transport ATP-binding protein PotA
Tmari_1384	TM1377	1394656	1395444	+	Spermidine Putrescine ABC transporter permease component PotB
Tmari_1385	TM1378	1395441	1396211	+	Spermidine Putrescine ABC transporter permease component potC
Tmari_1386	TM1379	1396239	1397516	+	Seryl-tRNA synthetase
Tmari_1387	TM1380	1397516	1398184	+	Ribosomal RNA small subunit methyltransferase E
Tmari_1388	TM1381	1398201	1398590	+	hypothetical protein
Tmari_1389	TM1382	1398591	1399190	+	NUDIX hydrolase domain-containing protein
Tmari_1390	TM1383	1399136	1399951	+	4-diphosphocytidyl-2-C-methyl-D-erythritol kinase
Tmari_1391	TM1384	1399953	1400465	+	Adenine phosphoribosyltransferase
Tmari_1392	TM1385	1400477	1401823	+	Glucose-6-phosphate isomerase
Tmari_1393	TM1386	1401820	1402050	+	hypothetical protein
Tmari_1394	TM1387	1402044	1402586	+	Dephospho-CoA kinase
Tmari_1395	TM1388	1402568	1403095	+	Ribosomal RNA small subunit methyltransferase D
Tmari_1396	TM1389	1403092	1403838	+	ubiquinone/menaquinone biosynthesis methyltransferase-related protein
Tmari_R0047	N/A	1403853	1403924	-	tRNA-Val
Tmari_R0048	N/A	1404063	1404146	+	tRNA-Leu
Tmari_1397	TM1390	1404155	1405162	-	Integral membrane protein
Tmari_1398	TM1391	1405239	1407614	+	ATP-dependent Clp protease
Tmari_1399	TM1392	1407621	1407917	+	hypothetical protein
Tmari_1400	TM1393	1407914	1408582	+	2-C-methyl-D-erythritol 4-phosphate cytidylyltransferase
Tmari_1401	TM1394	1408579	1409451	+	Chaperonin (heat shock protein 33)
Tmari_1402	TM1395	1409407	1410459	-	hypothetical protein
Tmari_1403	TM1396	1410466	1413057	-	Alanyl-tRNA synthetase
Tmari_1404	TM1397	1413054	1413866	-	Phosphatidate cytidylyltransferase
Tmari_1405	TM1398	1413859	1414560	-	Undecaprenyl pyrophosphate synthetase
Tmari_1406	TM1399	1414557	1415114	-	Ribosome recycling factor
Tmari_1407	TM1400	1415319	1416473	+	Serine--glyoxylate aminotransferase
Tmari_1408	TM1401	1416479	1417399	+	Hydroxypyruvate reductase
Tmari_1409	TM1402	1417380	1417532	-	hypothetical protein
Tmari_1410	TM1403	1417668	1418651	+	ABC-type multidrug transport system, ATPase component
Tmari_1411	TM1404	1418656	1419426	+	ABC-type multidrug transport system, permease component
Tmari_1412	TM1405	1419515	1420921	+	Glycosyl transferase, group 1 family protein
Tmari_1413	TM1406	1420854	1421594	-	hypothetical protein
Tmari_1414	TM1407	1421656	1422852	-	hypothetical protein
Tmari_1415	TM1408	1422849	1424225	-	hypothetical protein
Tmari_1416	TM1409	1424215	1426365	-	putative membrane protein
Tmari_1417	TM1410	1426366	1427337	+	hypothetical protein
Tmari_1418	TM1411	1427315	1428052	+	putative ATP-dependent helicase
Tmari_R0049	N/A	1428167	1428261	-	CRISPR_5, Tmari_R0049
Tmari_1419	TM1413	1428244	1428363	-	hypothetical protein
Tmari_1420	TM1414	1428832	1430130	-	Sucrose-6-phosphate hydrolase
Tmari_1421	TM1415	1430132	1430902	-	Inositol-1-monophosphatase
Tmari_R0050	N/A	1430955	1431026	-	tRNA-Val
Tmari_1422	TM1416	1431059	1432015	-	Iron-sulfur cluster assembly protein SufB
Tmari_1423	TM1417	1432012	1432743	-	Iron-sulfur cluster assembly ATPase protein SufC
Tmari_1424	N/A	1432776	1433393	-	Phospho-di-inositol-1-phosphate synthase
Tmari_1425	N/A	1433387	1434112	-	CTP:Inositol-1-phosphate cytidylyltransferase / Phospho-di-inositol-1-phosphate synthase
Tmari_1426	TM1419	1434153	1435301	-	Inositol-1-phosphate synthase
Tmari_1427	TM1420	1435599	1435790	+	hypothetical protein
Tmari_1428	TM1421	1435783	1437348	+	Periplasmic [Fe] hydrogenase
Tmari_1429	TM1423	1437335	1438474	+	Sporulation stage II, protein E
Tmari_1430	TM1424	1438487	1438972	+	NAD-reducing hydrogenase subunit HoxE
Tmari_1431	TM1425	1438965	1440845	+	NAD-reducing hydrogenase subunit HoxF
Tmari_1432	TM1426	1440859	1442796	+	Periplasmic [Fe] hydrogenase large subunit
Tmari_1433	TM1427	1442789	1443403	+	Redox-sensitive transcriptional regulator (AT-rich DNA-binding protein)
Tmari_1434	TM1428	1443512	1445212	+	Methyl-accepting chemotaxis protein
Tmari_1435	TM1429	1445422	1446126	+	Glycerol uptake facilitator protein
Tmari_1436	TM1430	1446158	1447606	+	Glycerol kinase
Tmari_1437	TM1431	1447603	1448190	+	Glycerol uptake operon antiterminator regulatory protein
Tmari_1438	TM1432	1448271	1449710	+	Glycerol-3-phosphate dehydrogenase
Tmari_1439	TM1433	1449707	1450918	+	Sarcosine oxidase alpha subunit
Tmari_1440	TM1434	1450920	1451336	+	hypothetical protein
Tmari_1441	TM1435	1451287	1451682	+	Succinyl-CoA synthetase, alpha subunit-related enzyme
Tmari_1442	TM1436	1451639	1452169	-	Glycerol uptake operon antiterminator regulatory protein
Tmari_1443	TM1437	1452154	1452936	-	Dimethyladenosine transferase
Tmari_1444	TM1438	1452933	1454519	-	Glycogen branching enzyme, GH-57-type, archaeal
Tmari_1445	TM1439	1454524	1455279	-	hypothetical protein
Tmari_1446	TM1440	1455479	1456183	+	translation initiation factor, eIF-2B alpha subunit-related protein
Tmari_1447	TM1441	1456177	1457916	+	Aspartyl-tRNA synthetase / Aspartyl-tRNA(Asn) synthetase
Tmari_1448	TM1442	1457918	1458250	+	anti-sigma F factor antagonist (spoIIAA-2); anti sigma b factor antagonist RsbV
Tmari_1449	TM1443	1458252	1458914	+	Cytidylate kinase
Tmari_1450	TM1444	1458911	1459738	+	4-hydroxy-3-methylbut-2-enyl diphosphate reductase
Tmari_1451	TM1445	1459725	1461356	+	SSU ribosomal protein S1p
Tmari_1452	TM1446	1461360	1462679	+	GTP-binding protein EngA
Tmari_1453	TM1447	1462684	1463274	+	Acyl-phosphate:glycerol-3-phosphate O-acyltransferase PlsY
Tmari_1454	TM1448	1463279	1464868	+	hypothetical protein
Tmari_1455	TM1449	1464855	1465277	+	Tetratricopeptide repeat (TPR) family protein
Tmari_1456	TM1450	1465270	1467951	+	Transcription-repair coupling factor
Tmari_1457	TM1451	1467967	1469190	-	RNA polymerase sigma factor RpoD
Tmari_1458	TM1452	1469196	1470893	-	DNA primase
Tmari_1459	TM1453	1470972	1471376	-	SSU ribosomal protein S9p (S16e)
Tmari_1460	TM1454	1471396	1471845	-	LSU ribosomal protein L13p (L13Ae)
Tmari_1461	TM1455	1471838	1472389	-	Substrate-specific component RibU of riboflavin ECF transporter
Tmari_1462	TM1456	1472394	1472645	-	LSU ribosomal protein L27p
Tmari_1463	TM1457	1472635	1472823	-	hypothetical protein
Tmari_1464	TM1458	1472916	1473230	-	LSU ribosomal protein L21p
Tmari_1465	TM1459	1473359	1473703	-	hypothetical protein
Tmari_1466	TM1460	1473681	1474346	-	RNA-binding protein Jag
Tmari_1467	TM1461	1474358	1475695	-	Inner membrane protein translocase component YidC, long form
Tmari_1468	TM1462	1475686	1475931	-	Protein YidD
Tmari_1469	TM1463	1475928	1476281	-	Ribonuclease P protein component
Tmari_1470	TM1463	1476278	1476412	-	LSU ribosomal protein L34p
Tmari_1471	TM1464	1476465	1477322	-	Indigoidine synthase A-like protein, uncharacterized enzyme involved in pigment biosynthesis
Tmari_1472	TM1465	1477334	1477846	-	Cob(I)alamin adenosyltransferase
Tmari_1473	TM1466	1477896	1478483	+	GTP-binding protein EngB
Tmari_1474	TM1467	1478777	1480057	+	hypothetical protein
Tmari_1475	N/A	1480170	1480301	-	hypothetical protein
Tmari_1476	TM1468	1480496	1481362	-	DegV family protein
Tmari_1477	TM1469	1481367	1482311	-	Glucokinase
Tmari_1478	TM1470	1482328	1483611	-	Transcription termination factor Rho
Tmari_1479	TM1471	1483666	1484061	-	LSU ribosomal protein L17p
Tmari_1480	TM1472	1484065	1485075	-	DNA-directed RNA polymerase alpha subunit
Tmari_1481	TM1473	1485081	1485710	-	SSU ribosomal protein S4p (S9e)
Tmari_1482	TM1474	1485723	1486115	-	SSU ribosomal protein S11p (S14e)
Tmari_1483	TM1475	1486134	1486511	-	SSU ribosomal protein S13p (S18e)
Tmari_1484	TM1476	1486527	1486643	-	ribosomal protein L36
Tmari_1485	TM1477	1486662	1486886	-	Translation initiation factor 1
Tmari_1486	TM1478	1486888	1487640	-	Methionine aminopeptidase
Tmari_1487	TM1479	1487637	1488296	-	Adenylate kinase
Tmari_1488	TM1480	1488296	1489591	-	Preprotein translocase secY subunit
Tmari_1489	TM1481	1489592	1490035	-	LSU ribosomal protein L15p (L27Ae)
Tmari_1490	TM1482	1490032	1490235	-	LSU ribosomal protein L30p (L7e)
Tmari_1491	TM1483	1490228	1490764	-	SSU ribosomal protein S5p (S2e)
Tmari_1492	TM1484	1490779	1491147	-	LSU ribosomal protein L18p (L5e)
Tmari_1493	TM1485	1491162	1491716	-	LSU ribosomal protein L6p (L9e)
Tmari_1494	TM1486	1491730	1492134	-	SSU ribosomal protein S8p (S15Ae)
Tmari_1495	TM1487	1492150	1492335	-	SSU ribosomal protein S14p (S29e)
Tmari_1496	TM1488	1492350	1492904	-	LSU ribosomal protein L5p (L11e)
Tmari_1497	TM1489	1492918	1493235	-	LSU ribosomal protein L24p (L26e)
Tmari_1498	TM1490	1493248	1493616	-	LSU ribosomal protein L14p (L23e)
Tmari_1499	TM1491	1493613	1493936	-	SSU ribosomal protein S17p (S11e)
Tmari_1500	TM1492	1493941	1494141	-	LSU ribosomal protein L29p (L35e)
Tmari_1501	TM1493	1494138	1494566	-	LSU ribosomal protein L16p (L10e)
Tmari_1502	TM1494	1494581	1495210	-	SSU ribosomal protein S3p (S3e)
Tmari_1503	TM1495	1495220	1495714	-	LSU ribosomal protein L22p (L17e)
Tmari_1504	TM1496	1495711	1495998	-	SSU ribosomal protein S19p (S15e)
Tmari_1505	TM1497	1496012	1496842	-	LSU ribosomal protein L2p (L8e)
Tmari_1506	TM1498	1496856	1497158	-	LSU ribosomal protein L23p (L23Ae)
Tmari_1507	TM1499	1497130	1497837	-	LSU ribosomal protein L4p (L1e)
Tmari_1508	TM1500	1497858	1498481	-	LSU ribosomal protein L3p (L3e)
Tmari_1509	TM1501	1498500	1498808	-	SSU ribosomal protein S10p (S20e)
Tmari_1510	TM1502	1498859	1500061	-	Translation elongation factor Tu
Tmari_1511	TM1503	1500073	1502160	-	Translation elongation factor G
Tmari_1512	TM1504	1502166	1502633	-	SSU ribosomal protein S7p (S5e)
Tmari_1513	TM1505	1502645	1503028	-	SSU ribosomal protein S12p (S23e)
Tmari_1514	TM1506	1503150	1503569	-	DUF1893 domain-containing protein
Tmari_1515	TM1507	1503616	1504590	+	Phosphate starvation-inducible protein PhoH, predicted ATPase
Tmari_1516	TM1508	1504587	1505963	+	Membrane protein containing HD superfamily hydrolase domain, YQFF like protein
Tmari_1517	TM1509	1505944	1506396	+	metal-dependent hydrolase
Tmari_1518	TM1510	1506351	1507571	+	DUF1015 domain-containing protein
Tmari_1519	TM1511	1507584	1508276	+	putative metal-dependent peptidase
Tmari_1520	TM1512	1508273	1509568	+	Ribosomal RNA small subunit methyltransferase B
Tmari_1521	TM1513	1509538	1510794	-	UPF0348 protein
Tmari_1522	TM1514	1510812	1511204	-	hypothetical protein
Tmari_1523	TM1515	1511201	1511611	-	Peroxide stress regulator
Tmari_1524	TM1516	1511626	1512699	-	N-acetyl-L,L-diaminopimelate deacetylase
Tmari_1525	TM1517	1512700	1513860	-	Diaminopimelate decarboxylase
Tmari_1526	TM1518	1513870	1515075	-	Aspartokinase
Tmari_1527	TM1519	1515091	1515792	-	2,3,4,5-tetrahydropyridine-2,6-dicarboxylate N-acetyltransferase
Tmari_1528	TM1520	1515794	1516444	-	Dihydrodipicolinate reductase
Tmari_1529	TM1521	1516441	1517325	-	Dihydrodipicolinate synthase
Tmari_1530	TM1522	1517310	1518020	-	Diaminopimelate epimerase
Tmari_1531	TM1523	1518025	1519008	-	Aspartate-semialdehyde dehydrogenase
Tmari_R0051	N/A	1519094	1519268	-	Lysine riboswitch, Tmari_R0051
Tmari_R0051	N/A	1519929	1520424	+	CRISPR_6, Tmari_R0051
Tmari_1532	TM1524	1520417	1521403	+	Endo-1,4-beta-glucanase precursor
Tmari_1533	TM1525	1521400	1522224	+	Endo-1,4-beta-glucanase precursor
Tmari_1534	TM1526	1522344	1522781	+	Rubrerythrin
Tmari_1535	TM1527	1522743	1523165	-	Rrf2 family transcriptional regulator
Tmari_1536	TM1528	1523193	1524062	+	1,4-dihydroxy-2-naphthoate octaprenyltransferase
Tmari_1537	TM1529	1524068	1524688	+	hypothetical protein
Tmari_1538	TM1530	1524790	1525647	+	Electron transfer flavoprotein, beta subunit
Tmari_1539	TM1531	1525640	1526656	+	Electron transfer flavoprotein, alpha subunit
Tmari_1540	TM1532	1526653	1527969	+	putative electron transfer flavoprotein-quinone oxidoreductase FixC
Tmari_1541	TM1533	1527976	1528254	+	Ferredoxin-like protein
Tmari_1542	TM1534	1528264	1528605	+	hypothetical protein
Tmari_1543	TM1535	1528571	1529470	+	Chain A of octaprenyl pyrophosphate synthase
Tmari_1544	TM1536	1529483	1530067	+	hypothetical protein
Tmari_1545	TM1537	1530125	1531450	+	Radical SAM domain protein
Tmari_1546	TM1538	1531438	1531707	-	hypothetical protein
Tmari_1547	TM1539	1531718	1532713	-	Flagellar P-ring protein FlgI
Tmari_1548	TM1540	1532724	1533323	-	Flagellar L-ring protein FlgH
Tmari_1549	TM1541	1533320	1534180	-	Flagellar basal-body P-ring formation protein FlgA
Tmari_1550	TM1542	1534187	1534972	-	Flagellar basal-body rod protein FlgG
Tmari_1551	TM1543	1534990	1535739	-	Flagellar basal-body rod protein FlgF
Tmari_1552	TM1544	1535744	1536754	-	Rod shape-determining protein MreB
Tmari_R0053	N/A	1536824	1536896	-	tRNA-Arg
Tmari_1553	TM1545	1536887	1537507	-	Putative Holliday junction resolvase
Tmari_1554	TM1546	1537504	1540371	-	Single-stranded-DNA-specific exonuclease RecJ
Tmari_1555	TM1547	1540450	1541862	+	Deoxyguanosinetriphosphate triphosphohydrolase
Tmari_1556	TM1548	1541856	1543673	+	UDP-N-acetylglucosamine 4,6-dehydratase
Tmari_1557	TM1549	1543654	1544529	+	methicillin resistance protein
Tmari_1558	TM1550	1544425	1545315	-	hypothetical protein
Tmari_1559	TM1551	1545392	1545916	+	putative ACR
Tmari_1560	TM1552	1545929	1546924	+	Radical SAM, Pyruvate-formate lyase-activating enzyme like protein
Tmari_1561	TM1553	1546891	1547940	+	Thiamin biosynthesis lipoprotein ApbE
Tmari_1562	TM1554	1547937	1548296	+	hypothetical protein
Tmari_1563	TM1555	1548293	1548838	+	Heptaprenyl diphosphate synthase component I
Tmari_1564	TM1556	1548762	1549376	+	Septum formation protein Maf
Tmari_1565	TM1557	1549342	1549971	+	DNA repair protein RadC
Tmari_1566	TM1558	1549968	1550516	+	HDIG domain protein
Tmari_1567	TM1559	1550528	1551274	+	Deoxyribose-phosphate aldolase
Tmari_1568	TM1560	1551264	1551872	+	Formiminotetrahydrofolate cyclodeaminase
Tmari_1569	TM1561	1551869	1552966	+	tRNA-guanine transglycosylase
Tmari_1570	TM1562	1552963	1553763	+	hypothetical protein
Tmari_1571	TM1563	1553768	1554574	+	Small-conductance mechanosensitive channel
Tmari_1572	TM1564	1554549	1554821	+	Acylphosphate phosphohydrolase , putative
Tmari_1573	TM1565	1554973	1556274	+	Signal recognition particle, subunit Ffh SRP54
Tmari_1574	TM1566	1556288	1556575	+	SSU ribosomal protein S16p
Tmari_1575	TM1567	1556572	1556799	+	KH domain RNA binding protein YlqC
Tmari_1576	TM1568	1556804	1557334	+	16S rRNA processing protein RimM
Tmari_1577	TM1569	1557325	1558071	+	tRNA (Guanine37-N1) -methyltransferase
Tmari_1578	TM1570	1558065	1558643	+	hypothetical protein
Tmari_1579	TM1571	1558646	1558993	+	LSU ribosomal protein L19p
Tmari_1580	TM1572	1558990	1559913	+	Signal peptidase I
Tmari_1581	TM1573	1559910	1561721	-	hypothetical protein
Tmari_1582	TM1574	1561791	1562528	+	tRNA pseudouridine synthase A
Tmari_1583	TM1575	1562525	1563841	+	hypothetical protein
Tmari_1584	TM1576	1563820	1564623	+	RNA binding methyltransferase FtsJ like protein
Tmari_1585	TM1577	1564620	1565846	+	hypothetical protein
Tmari_1586	TM1578	1565848	1568463	+	Protein export cytoplasm protein SecA ATPase RNA helicase
Tmari_1587	TM1579	1568469	1569572	+	Peptide chain release factor 2
Tmari_1588	TM1580	1569564	1570547	-	transcriptional regulator, putative
Tmari_1589	TM1581	1570561	1571763	+	Alkaline phosphodiesterase I / Nucleotide pyrophosphatase
Tmari_1590	TM1582	1571774	1572217	+	DUF458 domain-containing protein
Tmari_1591	TM1583	1572230	1573312	+	hypothetical protein
Tmari_1592	TM1584	1573372	1573914	+	hypothetical protein
Tmari_1593	TM1585	1573904	1575157	-	D-glycerate 2-kinase
Tmari_1594	TM1586	1575136	1575756	-	hypothetical protein
Tmari_1595	TM1587	1575783	1576169	+	hypothetical protein
Tmari_1596	TM1588	1576166	1576897	+	conserved hypothetical protein, GGDEF domain protein
Tmari_R0054	N/A	1576931	1577002	+	tRNA-Val
Tmari_R0055	N/A	1577018	1577090	+	tRNA-Phe
Tmari_1597	TM1589	1577169	1580108	-	hypothetical protein
Tmari_R0056	N/A	1580361	1580433	+	tRNA-Ala
Tmari_R0057	N/A	1580443	1580514	+	tRNA-Arg
Tmari_R0058	N/A	1580539	1580611	+	tRNA-Lys
Tmari_R0059	N/A	1580628	1580747	+	L20_leader regulatory element, Tmari_R0059
Tmari_1598	TM1590	1580854	1581276	+	Translation initiation factor 3
Tmari_1599	TM1591	1581291	1581488	+	LSU ribosomal protein L35p
Tmari_1600	TM1592	1581502	1581858	+	LSU ribosomal protein L20p
Tmari_1601	TM1593	1581869	1582612	+	putative ATP-binding protein
Tmari_1602	TM1594	1582578	1586183	-	diguanylate cyclase (GGDEF domain) with PAS/PAC sensor
Tmari_1603	TM1595	1586146	1587147	-	3-to-5 oligoribonuclease A
Tmari_1604	TM1596	1587148	1587945	-	Purine nucleoside phosphorylase
Tmari_1605	TM1597	1587998	1589059	+	Putative cytoplasmic protein
Tmari_1606	TM1598	1589092	1589661	+	RNA polymerase sigma factor RpoE
Tmari_1607	TM1599	1589651	1590004	+	hypothetical protein
Tmari_1608	TM1600	1589994	1590776	+	hypothetical protein
Tmari_1609	TM1601	1590773	1592428	+	Uncharacterized protein
Tmari_1610	TM1602	1592449	1592970	+	Transcriptional repressor for NAD biosynthesis in gram-positives
Tmari_1611	TM1603	1592974	1594242	+	Niacin transporter NiaP
Tmari_1612	TM1604	1594239	1594934	-	Uridylate kinase
Tmari_1613	TM1605	1594996	1595595	-	Translation elongation factor Ts
Tmari_1614	TM1606	1595597	1596976	-	Cytoplasmic axial filament protein CafA and Ribonuclease G
Tmari_1615	TM1607	1597031	1597567	-	Ribosomal subunit interface protein
Tmari_1616	TM1608	1597581	1598417	-	DegV family protein
Tmari_1617	TM1609	1598396	1598722	-	ATP synthase epsilon chain
Tmari_1618	TM1610	1598727	1600133	-	ATP synthase beta chain
Tmari_1619	TM1611	1600145	1600981	-	ATP synthase gamma chain
Tmari_1620	TM1612	1600988	1602499	-	ATP synthase alpha chain
Tmari_1621	TM1613	1602496	1603047	-	ATP synthase delta chain
Tmari_1622	TM1614	1603044	1603538	-	ATP synthase B chain
Tmari_1623	TM1615	1603552	1603809	-	ATP synthase C chain
Tmari_1624	TM1616	1603823	1604665	-	ATP synthase A chain
Tmari_1625	TM1617	1604662	1604955	-	hypothetical protein
Tmari_1626	N/A	1604948	1605235	-	ATP synthase protein I
Tmari_1627	TM1618	1605235	1605702	-	Chemotaxis protein CheX
Tmari_1628	TM1619	1605716	1608397	-	DNA polymerase I
Tmari_1629	TM1620	1608375	1608740	-	putative carboxymuconolactone decarboxylase family protein
Tmari_1630	TM1621	1608747	1609415	-	Glycerophosphoryl diester phosphodiesterase
Tmari_1631	TM1622	1609412	1609876	-	hypothetical protein
Tmari_1632	TM1623	1609873	1611690	-	Translation elongation factor LepA
Tmari_1633	TM1624	1611788	1614145	+	Beta-mannosidase
Tmari_1634	TM1625	1614169	1614570	-	UvrB/UvrC protein
Tmari_1635	TM1626	1614567	1615127	-	Peptidyl-tRNA hydrolase
Tmari_1636	TM1627	1615131	1615778	-	LSU ribosomal protein L25p
Tmari_1637	TM1628	1615809	1616756	-	Ribose-phosphate pyrophosphokinase
Tmari_1638	TM1629	1616758	1618095	-	N-acetylglucosamine-1-phosphate uridyltransferase / Glucosamine-1-phosphate N-acetyltransferase
Tmari_1639	TM1630	1618107	1618409	-	hypothetical protein
Tmari_1640	TM1631	1618406	1619191	-	hypothetical protein
Tmari_1641	TM1632	1619227	1619739	+	ATPase YjeE, predicted to have essential role in cell wall biosynthesis
Tmari_1642	TM1633	1619693	1622056	+	ATP-dependent protease La Type I
Tmari_1643	TM1634	1622053	1622439	+	hypothetical protein
Tmari_1644	TM1635	1622441	1623589	+	Exonuclease SbcD
Tmari_1645	TM1636	1623579	1626137	+	Exonuclease SbcC
Tmari_1646	TM1637	1626130	1626750	+	hypothetical protein
Tmari_1647	TM1638	1626768	1627391	+	ABC transporter, ATP-binding protein
Tmari_1648	TM1639	1627375	1628208	+	hydrogenase, subunit gamma related protein
Tmari_1649	TM1640	1628205	1629611	+	Glutamate synthase [NADPH] small chain
Tmari_1650	TM1641	1629599	1630108	+	Dihydrofolate reductase
Tmari_1651	TM1642	1630144	1631727	+	Aspartate carbamoyltransferase / Aspartate carbamoyltransferase regulatory chain (PyrI)
Tmari_R0060	N/A	1631808	1632034	-	CRISPR_7, Tmari_R0060
Tmari_1652	TM1643	1632680	1633405	+	L-Aspartate dehydrogenase
Tmari_1653	TM1644	1633418	1634314	+	Quinolinate synthetase
Tmari_1654	TM1645	1634319	1635140	+	Quinolinate phosphoribosyltransferase [decarboxylating]
Tmari_1655	TM1646	1635131	1635589	-	DUF327 domain-containing protein
Tmari_1656	TM1647	1635586	1636242	-	hypothetical protein
Tmari_1657	TM1648	1636226	1636822	-	Hydrolase (HAD superfamily), YqeK
Tmari_1658	TM1649	1636823	1637104	-	YlxP-like protein
Tmari_1659	TM1650	1637119	1638387	-	Alpha-amylase
Tmari_1660	TM1651	1638389	1640440	-	Translation elongation factor G-related protein
Tmari_1661	TM1652	1640440	1642101	-	Exopolysaccharide biosynthesis protein related to N-acetylglucosamine-1-phosphodiester alpha-N-acetylglucosaminidase
Tmari_1662	TM1653	1642098	1643402	-	Pyrimidine-nucleoside phosphorylase
Tmari_1663	TM1654	1643408	1644646	-	Sensor histidine kinase HpkA
Tmari_1664	TM1655	1644650	1645369	-	Response regulator DrrA
Tmari_1665	TM1656	1645430	1646092	-	hypothetical protein
Tmari_1666	TM1657	1646161	1646451	-	SSU ribosomal protein S20p
Tmari_1667	TM1658	1646467	1647654	-	S-adenosylmethionine synthetase
Tmari_1668	TM1659	1647728	1648054	-	hypothetical protein
Tmari_1669	TM1660	1648059	1649030	-	hypothetical protein
Tmari_1670	TM1661	1649044	1649538	-	Peptide deformylase
Tmari_1671	TM1662	1649538	1650281	-	5-nucleotidase SurE
Tmari_1672	TM1663	1650241	1651020	-	ATPase component of general energizing module of ECF transporters
Tmari_1673	TM1664	1651001	1651633	-	Ribosomal RNA small subunit methyltransferase C
Tmari_1674	TM1665	1651626	1652177	-	Osmolarity sensory histidine kinase EnvZ
Tmari_1675	TM1666	1652183	1653373	-	Acetylornithine deacetylase
Tmari_1676	TM1667	1653478	1654812	+	Xylose isomerase
Tmari_1677	TM1668	1654821	1655303	+	DUF192 domain-containing protein
Tmari_1678	TM1669	1655304	1655408	-	hypothetical protein
Tmari_1679	TM1670	1655405	1655758	-	hypothetical protein
Tmari_R0061	N/A	1656021	1656092	-	tRNA-Glu
Tmari_R0062	N/A	1656244	1656317	+	tRNA-Pro
Tmari_1680	TM1672	1656352	1656612	-	flagellar biosynthesis-related protein
Tmari_1681	TM1673	1656599	1657756	-	hypothetical protein
Tmari_1682	TM1674	1657819	1658532	+	Putative membrane protein
Tmari_1683	TM1675	1658537	1659043	+	hypothetical protein
Tmari_1684	TM1676	1659065	1659898	+	hypothetical protein
Tmari_1685	TM1677	1659935	1661143	+	transposase, putative
Tmari_1686	TM1678	1661128	1661610	+	hypothetical protein
Tmari_1687	TM1679	1661567	1662334	-	Metal-dependent hydrolases of the beta-lactamase superfamily II
Tmari_1688	TM1680	1662383	1662586	-	hypothetical protein
Tmari_1689	TM1681	1662592	1662807	-	hypothetical protein
Tmari_1690	TM1682	1662881	1664578	-	hypothetical protein
Tmari_1691	TM1683	1664802	1665002	+	Cold shock protein CspG
Tmari_1692	TM1684	1665124	1665339	+	LSU ribosomal protein L31p
Tmari_1693	TM1685	1665373	1665747	+	RNA binding protein, contains ribosomal protein S1 domain
Tmari_1694	TM1686	1665780	1666913	-	Protein erfK/srfK precursor
Tmari_1695	TM1687	1666891	1668075	-	Phosphopantothenoylcysteine decarboxylase / Phosphopantothenoylcysteine synthetase
Tmari_1696	TM1688	1668078	1668317	-	DNA-directed RNA polymerase omega chain
Tmari_1697	TM1689	1668302	1668925	-	Guanylate kinase
Tmari_1698	TM1690	1668937	1669215	-	hypothetical protein
Tmari_1699	TM1691	1669228	1670106	-	Protein YicC
Tmari_1700	TM1692	1670140	1671294	-	Cysteine desulfurase
Tmari_1701	TM1693	1671291	1672034	-	1-acyl-sn-glycerol-3-phosphate acyltransferase
Tmari_1702	TM1694	1672031	1673188	-	Thiamine biosynthesis protein thiI
Tmari_1703	TM1695	1673296	1674369	+	hypothetical protein
Tmari_1704	TM1696	1674354	1675076	+	Leader peptidase (Prepilin peptidase)
Tmari_1705	TM1697	1675077	1676252	+	LSU m5C1962 methyltransferase RlmI
Tmari_1706	TM1698	1676258	1677445	+	Aspartate aminotransferase
Tmari_1707	TM1699	1677478	1679127	+	hypothetical protein
Tmari_1708	TM1700	1679114	1679716	-	HAD-superfamily hydrolase, subfamily IA, variant 1
Tmari_1709	TM1701	1679781	1681157	+	Multi antimicrobial extrusion protein (Na(+)/drug antiporter), MATE family of MDR efflux pumps
Tmari_1710	TM1702	1681169	1681552	+	hypothetical protein
Tmari_1711	TM1703	1681534	1683315	-	Phosphoglycerol transferase
Tmari_1712	TM1704	1683317	1685062	-	hypothetical protein
Tmari_1713	TM1705	1685059	1686567	-	Lysyl-tRNA synthetase (class II)
Tmari_1714	TM1706	1686581	1687051	-	Transcription elongation factor GreA
Tmari_1715	TM1707	1687048	1687494	-	Ribonucleotide reductase transcriptional regulator NrdR
Tmari_1716	TM1708	1687515	1688390	-	Cytoplasmic hypothetical protein DUF199, a subgroup
Tmari_1717	TM1709	1688396	1689340	-	Hypothetical protein UPF0052
Tmari_1718	N/A	1689344	1690189	-	Hypothetical ATP-binding protein UPF0042, contains P-loop
Tmari_1719	TM1711	1690186	1690452	-	hypothetical protein
Tmari_1720	TM1712	1690430	1690696	-	hypothetical protein
Tmari_1721	TM1713	1690717	1691292	-	protein co-occurring with transport systems
Tmari_1722	TM1714	1691271	1692173	-	UDP-N-acetylenolpyruvoylglucosamine reductase
Tmari_1723	TM1715	1692226	1693257	+	Ribosomal RNA large subunit methyltransferase N
Tmari_1724	TM1716	1693254	1693868	+	PASTA domain-containing protein
Tmari_1725	TM1717	1693871	1694752	+	Ribosome small subunit-stimulated GTPase EngC
Tmari_1726	TM1718	1694752	1695414	+	Ribulose-phosphate 3-epimerase
Tmari_1727	TM1719	1695383	1697764	-	DNA mismatch repair protein MutS
Tmari_1728	TM1720	1697761	1698195	-	GNAT family acetyltransferase YjcF
Tmari_1729	TM1721	1698260	1699438	+	hypothetical protein
Tmari_1730	TM1722	1699442	1700308	+	Permease of the drug/metabolite transporter (DMT) superfamily
Tmari_1731	TM1723	1700292	1701446	+	Imidazolonepropionase-related amidohydrolase
Tmari_1732	TM1724	1701453	1702193	-	3-oxoacyl-(acyl-carrier-protein) reductase
Tmari_1733	N/A	1702498	1702650	+	V-type ATP synthase subunit D
Tmari_1734	TM1726	1702647	1703768	+	Alanyl-tRNA synthetase family protein
Tmari_1735	TM1727	1703759	1704553	+	Chalcone/stilbene synthase family protein
Tmari_1736	TM1728	1704519	1705331	+	3-methyl-2-oxobutanoate hydroxymethyltransferase
Tmari_1737	TM1729	1705328	1706539	+	S-layer domain protein
Tmari_1738	TM1730	1706636	1707640	+	Holliday junction DNA helicase RuvB
Tmari_1739	TM1731	1707652	1708341	+	Hypothetical protein YggS, proline synthase co-transcribed bacterial PROSC like protein
Tmari_1740	TM1732	1708342	1708638	+	Integral membrane protein YggT, involved in response to extracytoplasmic stress (osmotic shock)
Tmari_1741	TM1733	1708635	1709411	+	NAD kinase
Tmari_1742	TM1734	1709408	1710115	+	Phosphate transport system regulatory protein PhoU
Tmari_1743	TM1735	1710099	1713284	+	Ycf84 protein
Tmari_1744	TM1736	1713296	1714651	+	Replicative DNA helicase
Tmari_1745	TM1737	1714689	1715525	+	Purine nucleoside phosphorylase
Tmari_1746	TM1738	1715535	1716272	+	Metal transporter, ZIP family
Tmari_1747	TM1739	1716278	1717183	+	5-3 nuclease
Tmari_1748	TM1740	1717188	1717610	+	Ribonuclease III family protein
Tmari_1749	TM1741	1717564	1718292	+	TrmH family tRNA/rRNA methyltransferase YacO
Tmari_1750	TM1742	1718282	1719061	+	putative NagD-like phosphatase
Tmari_1751	TM1743	1719041	1719865	-	2,5-diketo-D-gluconic acid reductase
Tmari_1752	TM1744	1719950	1720981	+	Low-specificity L-threonine aldolase
Tmari_1753	TM1745	1721060	1721683	+	hypothetical protein
Tmari_1754	TM1746	1721951	1723879	+	Oligopeptide ABC transporter, periplasmic oligopeptide-binding protein OppA
Tmari_1755	TM1747	1723939	1724901	+	Oligopeptide transport system permease protein OppB
Tmari_1756	TM1748	1724919	1725788	+	Oligopeptide transport system permease protein OppC
Tmari_1757	TM1749	1725785	1726759	+	Oligopeptide transport ATP-binding protein OppD
Tmari_1758	TM1750	1726756	1727715	+	Oligopeptide transport ATP-binding protein OppF
Tmari_1759	TM1751	1727775	1728728	+	endoglucanase
Tmari_1760	TM1752	1728721	1729710	+	Endoglucanase C307 precursor (Endo-1,4-beta-glucanase C307) (Cellulase C307)
Tmari_1761	TM1753	1729741	1730040	-	Excinuclease ABC subunit B
Tmari_1762	TM1754	1730143	1731216	+	Butyrate kinase
Tmari_1763	TM1755	1731213	1732094	+	Phosphate butyryltransferase
Tmari_1764	TM1756	1732099	1733226	+	Butyrate kinase
Tmari_1765	TM1757	1733195	1733851	+	hypothetical protein
Tmari_1766	TM1758	1733848	1734081	+	Ketoisovalerate oxidoreductase subunit VorC
Tmari_1767	TM1759	1734094	1735155	+	2-oxoglutarate oxidoreductase, alpha subunit
Tmari_1768	N/A	1735146	1735889	+	2-oxoglutarate oxidoreductase, beta subunit
Tmari_1769	N/A	1735891	1736451	+	2-oxoglutarate oxidoreductase, gamma subunit
Tmari_R0063	N/A	1736490	1736564	+	tRNA-Asp
Tmari_1770	TM1761	1736584	1738578	-	Excinuclease ABC subunit B
Tmari_1771	TM1762	1738695	1740602	+	Transketolase
Tmari_1772	TM1763	1740675	1741232	+	Translation elongation factor P
Tmari_1773	TM1764	1741247	1741612	+	hypothetical protein
Tmari_1774	TM1765	1741634	1742062	+	Transcription termination protein NusB
Tmari_1775	TM1766	1742074	1743702	+	Formate--tetrahydrofolate ligase
Tmari_1776	TM1767	1743716	1744531	+	Methylenetetrahydrofolate dehydrogenase (NADP+) / Methenyltetrahydrofolate cyclohydrolase
Tmari_1777	TM1768	1744528	1745712	+	Exodeoxyribonuclease VII large subunit
Tmari_1778	TM1769	1745709	1745936	+	Exodeoxyribonuclease VII small subunit
Tmari_1779	TM1770	1745899	1747725	+	1-deoxy-D-xylulose 5-phosphate synthase
Tmari_1780	TM1771	1747722	1748051	+	protein of unknown function DUF322
Tmari_1781	TM1772	1748068	1749654	+	Dihydroxyacetone kinase family protein
Tmari_1782	TM1773	1749651	1751267	+	TPR repeat-containing protein
Tmari_1783	TM1774	1751270	1752475	+	2,3-bisphosphoglycerate-independent phosphoglycerate mutase, archaeal type
Tmari_1784	TM1775	1752541	1753647	+	Late competence protein ComEC, DNA transport
Tmari_1786	TM1776	1753562	1754020	-	ferric uptake regulation protein
Tmari_1785	N/A	1753745	1754053	+	hypothetical protein
Tmari_1787	TM1777	1754040	1755074	-	Transcription termination protein NusA
Tmari_1788	TM1778	1755087	1755539	-	transcription termination protein NusA-like protein
Tmari_R0064	N/A	1755604	1755691	-	tRNA-Ser
Tmari_1789	TM1780	1756054	1757283	+	Argininosuccinate synthase
Tmari_1790	TM1781	1757280	1758476	+	Argininosuccinate lyase
Tmari_1791	TM1782	1758473	1759492	+	N-acetyl-gamma-glutamyl-phosphate reductase
Tmari_1792	TM1783	1759509	1760702	+	Glutamate N-acetyltransferase / N-acetylglutamate synthase
Tmari_1793	TM1784	1760699	1761547	+	Acetylglutamate kinase
Tmari_1794	TM1785	1761550	1762707	+	Acetylornithine aminotransferase
Tmari_1795	TM1786	1762727	1762906	-	hypothetical protein
Tmari_1796	TM1787	1762993	1763814	-	hypothetical protein
Tmari_R0065	N/A	1764044	1764116	+	tRNA-Glu
Tmari_1797	TM1788	1764240	1765091	-	Sensory box/GGDEF family protein
Tmari_1798	TM1789	1765202	1765507	-	hypothetical protein
Tmari_1799	TM1790	1765524	1765943	-	hypothetical protein
Tmari_1800	TM1791	1766044	1766766	-	CRISPR-associated RAMP Cmr6
Tmari_1801	N/A	1766753	1767115	-	CRISPR-associated RAMP Cmr5
Tmari_1802	TM1792	1767121	1767987	-	CRISPR-associated RAMP Cmr4
Tmari_1803	TM1793	1768002	1768994	-	CRISPR-associated RAMP Cmr3
Tmari_1804	TM1794	1768991	1771393	-	CRISPR-associated RAMP Cmr2
Tmari_1805	TM1795	1771396	1772694	-	CRISPR-associated RAMP Cmr1
Tmari_1806	TM1796	1772708	1772971	-	CRISPR-associated protein Cas2
Tmari_1807	TM1797	1772977	1773936	-	CRISPR-associated protein Cas1
Tmari_1808	TM1798	1773946	1774425	-	CRISPR-associated RecB family exonuclease Cas4a
Tmari_1809	TM1799	1774422	1776587	-	CRISPR-associated helicase Cas3
Tmari_1810	TM1800	1776578	1777240	-	CRISPR-associated protein, family
Tmari_1811	TM1801	1777243	1778142	-	CRISPR-associated protein, family
Tmari_1812	TM1802	1778117	1779757	-	CRISPR-associated protein, family
Tmari_R0066	N/A	1779957	1780718	-	CRISPR_8, Tmari_R0066
Tmari_1813	TM0391	1780580	1780759	+	hypothetical protein
Tmari_1814	TM1803	1781338	1781703	+	Chaperone protein DnaJ
Tmari_1815	TM1804	1781694	1782164	+	hypothetical protein
Tmari_1816	TM1805	1782164	1782979	+	hypothetical protein
Tmari_1817	TM1806	1782961	1783536	-	hypothetical protein
Tmari_1818	TM1807	1783509	1784648	-	CRISPR-associated protein, Csm5 family
Tmari_1819	TM1808	1784645	1785514	-	CRISPR-associated RAMP protein, Csm4 family
Tmari_1820	TM1809	1785520	1786263	-	CRISPR-associated RAMP Csm3
Tmari_1821	TM1810	1786277	1786699	-	CRISPR-associated protein, Csm2 family
Tmari_1822	TM1811	1786714	1788867	-	CRISPR-associated protein, Csm1 family
Tmari_1823	TM1812	1788888	1790318	-	CRISPR-associated protein
Tmari_1824	TM1814	1790539	1791291	-	CRISPR repeat RNA endoribonuclease Cas6
Tmari_1825	TM1815	1791573	1791992	+	Ferredoxin
Tmari_1826	TM1816	1792007	1792381	+	hypothetical protein
Tmari_1827	TM1817	1792412	1795009	-	Valyl-tRNA synthetase
Tmari_1828	TM1818	1795041	1795541	-	chromate transport protein, putative
Tmari_1829	TM1819	1795545	1796117	-	chromate transport protein, putative
Tmari_1830	TM1820	1796173	1797678	+	GMP synthase [glutamine-hydrolyzing]
Tmari_1831	TM1821	1797683	1798306	+	8-oxoguanine DNA glycosylase / DNA-(apurinic or apyrimidinic site) lyase
Tmari_1832	TM1822	1798318	1799244	+	HflK protein
Tmari_1833	TM1823	1799241	1800092	+	HflC protein
Tmari_1834	TM1824	1800105	1800914	-	hypothetical protein
Tmari_1835	TM1825	1800889	1801386	-	6,7-dimethyl-8-ribityllumazine synthase
Tmari_1836	TM1826	1801383	1802549	-	3,4-dihydroxy-2-butanone 4-phosphate synthase / GTP cyclohydrolase II
Tmari_1837	TM1827	1802524	1803096	-	Riboflavin synthase alpha chain
Tmari_1838	TM1828	1803081	1804127	-	Diaminohydroxyphosphoribosylaminopyrimidine deaminase / 5-amino-6-(5-phosphoribosylamino)uracil reductase
Tmari_R0067	N/A	1804187	1804308	-	riboswitch_initialID_FMN, Tmari_R0067
Tmari_1839	TM1830	1804376	1804693	-	hypothetical protein
Tmari_1840	TM1831	1804678	1805886	-	transposase, putative
Tmari_1841	TM1832	1805871	1806260	-	putative transposase
Tmari_1842	TM1833	1806284	1806979	-	methyl-accepting chemotaxis-related protein
Tmari_1843	TM1834	1807029	1808471	-	Maltodextrin glucosidase
Tmari_1844	TM1835	1808606	1810027	-	Neopullulanase
Tmari_1845	TM1836	1810024	1812525	-	Maltose/maltodextrin ABC transporter, permease protein MalG
Tmari_1846	N/A	1812522	1814255	-	Maltose/maltodextrin ABC transporter, permease protein MalF
Tmari_1847	TM1839	1814336	1815517	-	Maltose/maltodextrin ABC transporter, substrate binding periplasmic protein MalE
Tmari_1848	TM1840	1815777	1817438	+	Oligo-1,6-glucosidase
Tmari_1849	TM1841	1817451	1818782	+	Carbohydrate-binding domain containing protein
Tmari_1850	TM1842	1818796	1819449	+	hypothetical protein
Tmari_1851	TM1843	1819460	1820602	+	hypothetical protein
Tmari_1852	TM1844	1820618	1822642	+	Maltodextrin glucosidase
Tmari_1853	TM1845	1822660	1825191	+	Pullulanase
Tmari_1854	TM1846	1825267	1827009	+	WD-40 repeat protein
Tmari_1855	TM1847	1827029	1828177	-	ROK family protein
Tmari_1856	N/A	1828199	1829683	-	putative beta-xyloside ABC transporter, ATP-binding component
Tmari_1857	N/A	1829680	1830621	-	putative beta-xyloside ABC transporter, permease component
Tmari_1858	N/A	1830714	1831745	-	putative beta-xyloside ABC transporter, substrate-binding component
Tmari_1859	N/A	1832012	1832848	-	putative beta-glucosides ABC transporter, permease protein 2
Tmari_1860	N/A	1832861	1833742	-	putative beta-glucosides ABC transporter, permease protein 1
Tmari_1861	N/A	1833800	1835035	-	putative beta-glucosides ABC transporter, substrate binding protein
Tmari_1862	N/A	1835253	1836587	-	Beta-glucosidase
Tmari_1863	TM1848	1836707	1839148	-	Cellobiose phosphorylase
Tmari_1864	TM1849	1839456	1840382	+	hypothetical protein
Tmari_1865	TM1850	1840463	1840642	-	hypothetical protein
Tmari_1866	TM1851	1840846	1843878	-	Alpha-mannosidase
Tmari_1867	TM1852	1843894	1844784	-	putative glycoside hydrolase
Tmari_1868	TM1853	1844797	1845618	-	Sugar ABC transporter, permease protein precursor
Tmari_1869	TM1854	1845615	1846487	-	Multiple sugar ABC transporter, membrane-spanning permease protein MsmF
Tmari_1870	TM1855	1846526	1847782	-	Multiple sugar ABC transporter, substrate-binding protein
Tmari_1871	TM1856	1847812	1848798	-	transcriptional regulator, LacI family
Tmari_1872	TM1857	1849005	1850528	-	Hydrolase (HAD superfamily)
Tmari_1873	TM1858	1850528	1851013	-	Regulatory protein RecX
Tmari_1874	TM1859	1850943	1852013	-	RecA protein
Tmari_1875	TM1860	1852006	1852569	-	2-5 RNA ligase
Tmari_1876	TM1861	1852573	1853094	-	CDP-diacylglycerol--glycerol-3-phosphate 3-phosphatidyltransferase
Tmari_1877	TM1862	1853091	1854383	-	Ribosomal protein S12p Asp88 methylthiotransferase
Tmari_1878	TM1863	1854380	1854919	-	hypothetical protein
Tmari_1879	TM1864	1854907	1855482	-	hypothetical protein
Tmari_1880	TM1865	1855554	1856231	-	Endonuclease V
Tmari_1881	TM1866	1856236	1857429	-	Cell envelope-associated transcriptional attenuator LytR-CpsA-Psr, subfamily M
Tmari_1882	TM1867	1857473	1858432	+	L-lactate dehydrogenase
Tmari_1883	TM1868	1858358	1859173	-	hypothetical protein
Tmari_1884	TM1869	1859170	1861554	-	ATP-dependent protease La Type II
Tmari_1885	TM1870	1861645	1862469	+	Septum site-determining protein MinD
Tmari_1886	TM1871	1862474	1862749	+	hypothetical protein
Tmari_1887	TM1872	1862765	1863163	+	UPF0047 protein
Tmari_1888	TM1873	1863165	1864328	-	Ornithine decarboxylase / Arginine decarboxylase
Tmari_1889	TM1874	1864565	1864765	+	Cold shock protein CspA
Tmari_1890	TM1875	1864863	1866257	+	Glutamyl-tRNA synthetase / Glutamyl-tRNA(Gln) synthetase
Tmari_1891	TM1876	1866290	1867054	+	Metallophosphoesterase
Tmari_1892	TM1877	1867038	1867787	-	Elongator protein 3/MiaB/NifB
Tmari_1893	TM1878	1867862	1869388	+	UDP-sugar hydrolase ; 5-nucleotidase
