# Supplementary material for: The Genome Organization of Thermotoga maritima Reflects Its Lifestyle
Source: PLoS Genet. 2013 Apr 25;9(4):e1003485. doi: 10.1371/journal.pgen.1003485 (PMC3636130; doi:10.1371/journal.pgen.1003485)
Supplement: Table S3 — Potential Alternative start sites. (XLSX) [file pgen.1003485.s007.xlsx]

## Sheet: TableS3
Table S3. Alternative start sites.
Transcribed Region ID	Left Coordinate	Right Coordinate	Strand (+/-)	Experimentally Identified TSS (y/n)
RTS_M_1175972_1176045	1175972	1176045	-	n
RTS_M_1268638_1268737	1268638	1268737	-	y
RTS_M_1297154_1297280	1297154	1297280	-	n
RTS_M_1415183_1415374	1415183	1415374	-	y
RTS_M_141767_141850	141767	141850	-	n
RTS_M_1698211_1698461	1698211	1698461	-	y
RTS_M_1780795_1781247	1780795	1781247	-	n
RTS_M_411009_411446	411009	411446	-	n
RTS_M_473944_474026	473944	474026	-	y
RTS_M_538189_538353	538189	538353	-	y
RTS_M_565908_566034	565908	566034	-	n
RTS_M_694949_695026	694949	695026	-	n
RTS_M_910772_910916	910772	910916	-	y
RTS_P_1292350_1292435	1292350	1292435	+	n
RTS_P_1306593_1306802	1306593	1306802	+	n
RTS_P_1415177_1415289	1415177	1415289	+	y
RTS_P_150380_150523	150380	150523	+	n
RTS_P_157006_157480	157006	157480	+	y
RTS_P_159992_160230	159992	160230	+	y
RTS_P_1618887_1618996	1618887	1618996	+	n
RTS_P_1664675_1664772	1664675	1664772	+	n
RTS_P_1692002_1692210	1692002	1692210	+	y
RTS_P_1763934_1764029	1763934	1764029	+	y
RTS_P_202145_202299	202145	202299	+	n
RTS_P_401718_402073	401718	402073	+	n
RTS_P_421976_422154	421976	422154	+	y
RTS_P_593242_593332	593242	593332	+	y
RTS_P_59717_60028	59717	60028	+	y
