# Supplementary material for: The Genome Organization of Thermotoga maritima Reflects Its Lifestyle
Source: PLoS Genet. 2013 Apr 25;9(4):e1003485. doi: 10.1371/journal.pgen.1003485 (PMC3636130; doi:10.1371/journal.pgen.1003485)
Supplement: Table S4 — Detected antisense transcripts. (XLSX) [file pgen.1003485.s008.xlsx]

## Sheet: TableS4
Table S4. Detected antisense transcripts.
Transcribed Region ID	Left Coordinate	Right Coordinate	Strand	Length	Exp. Identified TSS (y/n)	FPKM Value				Conditions with FPKM>8	Antisense Type	Sense Gene(s)	3'UTR (y)
						Log Phase	Heat Shock	Carbon Limited Late Exponential	Hydrogen Inhibited
RTS_P_920086_920225	920086	920225	+	140	y	3212.84	5771.68	1449.72	4760.29	4	internal	TM0899	y
RTS_P_474002_474098	474002	474098	+	97	y	681.578	2569.16	571.128	3820.77	4	5'overhang	TM0450	y
RTS_M_1445375_1445711	1445375	1445711	-	337	y	556.28	7.85512	688.987	987.656	3	5'overhang	TM1429
RTS_M_1322020_1322105	1322020	1322105	-	86	y	116.273	115.041	101.86	149.637	4	internal	TM1295
RTS_M_1322486_1322830	1322486	1322830	-	345	y	115.503	12.1805	315.792	331.111	4	3'overhang	TM1295	y
RTS_P_170970_171060	170970	171060	+	91	y	98.7674	85.9749	93.2695	61.5813	4	internal	TM0165	y
RTS_P_1021524_1021799	1021524	1021799	+	276	n	81.6554	11.143	192.602	104.244	4	5' & 3' overhang	TM1002.2, TM1004
RTS_M_835065_835537	835065	835537	-	473	y	79.4109	69.1641	93.7548	141.828	4	5'overhang	TM0811
RTS_P_808669_809250	808669	809250	+	582	n	63.6606	3.57992	53.8993	160.716	3	3'overhang	TM0785	y
RTS_M_192780_192856	192780	192856	-	77	n	51.8815	92.3642	105.251	33.8161	4	internal	TMrrnaA23S
RTS_M_190940_191039	190940	191039	-	100	y	48.9957	75.4507	0	58.0649	3	internal	TMrrnaA23S
RTS_M_690920_691245	690920	691245	-	326	n	48.0571	14.7951	37.3972	54.324	4	3'overhang	TM0661	y
RTS_M_439856_440463	439856	440463	-	608	y	47.8278	15.0815	6.64269	42.3442	3	5'overhang	TM0422	y
RTS_M_1862713_1863119	1862713	1863119	-	407	n	41.0486	1.80949	4.29671	89.0038	2	5' & 3' overhang	TM1871, TM1872	y
RTS_P_140566_141798	140566	141798	+	1233	y	38.3908	16.4658	86.4887	83.98	4	5'overhang	TM0135
RTS_P_515435_515820	515435	515820	+	386	n	37.1479	12.8601	51.9148	104.428	4	internal	TM0483	y
RTS_P_447697_447817	447697	447817	+	121	n	34.4421	6.91934	0	19.3392	2	internal	TM0428
RTS_P_194287_194665	194287	194665	+	379	y	34.092	7.99937	121.675	97.4578	3	3'overhang	TM0180	y
RTS_P_44756_45556	44756	45556	+	801	n	29.6319	39.9774	53.569	39.5463	4	5' & 3' overhang	TM0046, TM0047	y
RTS_P_349476_349720	349476	349720	+	245	n	29.3429	29.6577	120.721	85.8996	4	internal	TM0329	y
RTS_P_1358266_1358720	1358266	1358720	+	455	n	27.2655	14.4411	29.1645	107.515	4	3'overhang	TM1337	y
RTS_M_1403930_1404118	1403930	1404118	-	189	n	26.526	23.0962	0	41.2561	3	5'overhang	TMtRNA-Leu-2
RTS_P_209571_209702	209571	209702	+	132	n	25.7219	16.8516	3.05266	26.3996	3	internal	TM0197	y
RTS_P_668237_668730	668237	668730	+	494	n	24.8982	2.55976	354.769	66.1777	3	5' & 3' overhang	TM0632, TM0633
RTS_P_667657_668238	667657	668238	+	582	y	24.6672	12.5297	111.767	43.0984	4	internal	TM0632
RTS_P_790375_790694	790375	790694	+	320	n	24.3234	10.6844	23.5181	45.5655	4	3'overhang	TM0763	y
RTS_M_1718858_1718937	1718858	1718937	-	80	n	23.637	22.6085	17.3428	27.9749	4	internal	TM1742	y
RTS_P_406316_407275	406316	407275	+	960	n	23.5982	10.5046	17.9107	46.2269	4	5' & 3' overhang	TM0387, TM0388	y
RTS_M_193940_194296	193940	194296	-	357	n	21.9504	1.4151	21.2951	39.7649	3	3'overhang	TMrrnaA5S	y
RTS_P_1124644_1124751	1124644	1124751	+	108	n	21.1324	33.2513	0	27.1124	3	internal	SRP_euk_arch
RTS_P_53509_53690	53509	53690	+	182	n	20.839	107.897	99.7193	97.4546	4	5'overhang	TM0055
RTS_M_413597_413934	413597	413934	-	338	n	20.7948	0.883583	3.80146	25.3416	2	3'overhang	TM0393	y
RTS_M_394253_394538	394253	394538	-	286	n	20.6511	0.156348	11.9059	71.4189	3	3'overhang	TM0374	y
RTS_P_1800266_1800511	1800266	1800511	+	246	n	20.3901	0.383	13.955	77.1566	3	internal	TM1824	y
RTS_M_386649_386799	386649	386799	-	151	n	20.0733	255.304	170.569	95.5624	4	internal	TM0368
RTS_M_1107203_1107298	1107203	1107298	-	96	n	20.0239	0	8.68069	33.6991	3	internal	TM1090
RTS_P_123934_124253	123934	124253	+	320	n	20.0015	17.1762	13.531	59.5938	4	3'overhang	TM0117	y
RTS_P_1385247_1385660	1385247	1385660	+	414	n	19.4188	6.796	97.0515	70.6856	3	5' & 3' overhang	TM1367, TMtRNA-Leu-1	y
RTS_P_979645_979800	979645	979800	+	156	n	18.8118	19.3133	1.72351	22.7198	3	3'overhang	TM0963	y
RTS_P_1665754_1666284	1665754	1666284	+	531	y	18.3781	8.02227	23.944	56.3161	4	3'overhang	TM1686	y
RTS_M_1141638_1141751	1141638	1141751	-	114	n	17.6572	12.8919	40.3021	73.302	4	5'overhang	TM1129	y
RTS_M_209377_209567	209377	209567	-	191	n	17.488	6.92736	39.5519	13.0495	3	3'overhang	TM0196	y
RTS_P_1403887_1404070	1403887	1404070	+	184	n	17.1989	4.40631	18.0894	25.136	3	5'overhang	TMtRNA-Val-1	y
RTS_M_957823_958949	957823	958949	-	1127	n	17.1933	4.69743	63.0386	15.1932	3	3'overhang	TM0942
RTS_M_328613_328903	328613	328903	-	291	n	16.4855	3.3625	16.51	22.218	3	3'overhang	TM0307	y
RTS_M_12987_13160	12987	13160	-	174	y	15.9551	2.24917	62.0457	57.1291	3	3'overhang	TM0014
RTS_M_941670_941946	941670	941946	-	277	n	15.849	5.70792	105.122	26.5728	3	internal	TM0923
RTS_P_1174975_1175215	1174975	1175215	+	241	n	15.7775	5.51705	21.862	16.4082	3	internal	TM1161
RTS_P_369666_370440	369666	370440	+	775	y	15.241	19.4226	153.565	68.9495	4	3'overhang	TM0351	y
RTS_M_719889_720111	719889	720111	-	223	n	15.094	5.49832	1.99358	35.1219	2	3'overhang	TM0695	y
RTS_P_277370_277758	277370	277758	+	389	y	15.06	39.9183	14.5489	103.887	4	3'overhang	TM0267	y
RTS_P_1752501_1753587	1752501	1753587	+	1087	n	14.7979	5.51715	8.51136	18.7358	3	3'overhang	TM1776	y
RTS_P_1162466_1163163	1162466	1163163	+	698	n	14.6306	9.41104	33.8284	25.0077	4	3'overhang	TM1149	y
RTS_M_638569_638998	638569	638998	-	430	n	14.5441	3.10657	29.9831	53.9294	3	3'overhang	TM0604	y
RTS_M_1479795_1480149	1479795	1480149	-	355	n	14.3765	8.43103	27.1424	14.1194	4	3'overhang	TM1467	y
RTS_M_1072395_1072655	1072395	1072655	-	261	n	14.2384	14.482	0	8.06484	3	3'overhang	TM1058	y
RTS_M_1839176_1840380	1839176	1840380	-	1205	n	14.1787	8.27084	41.3195	137.992	4	5'overhang	TM1849	y
RTS_M_953350_953834	953350	953834	-	485	n	13.7927	3.43221	33.8202	34.9509	3	internal	TM0936	y
RTS_P_1048550_1048739	1048550	1048739	+	190	n	13.4611	11.4537	40.092	17.1806	4	3'overhang	TM1031	y
RTS_M_592110_592758	592110	592758	-	649	n	13.2892	2.93243	62.5332	36.4191	3	3'overhang	TM0561	y
RTS_M_377194_377534	377194	377534	-	341	n	13.2207	23.4696	54.1365	36.1897	4	3'overhang	TM0358	y
RTS_M_819636_819711	819636	819711	-	76	n	13.2149	11.2471	22.6348	6.7592	3	internal	TM0797	y
RTS_P_208213_208431	208213	208431	+	219	n	13.0224	88.4983	89.3224	67.6976	4	internal	TM0195
RTS_M_758652_758737	758652	758737	-	86	y	12.6383	1.49404	0	13.429	2	internal	TM0734
RTS_P_466645_467211	466645	467211	+	567	n	12.5139	2.66324	89.386	53.7062	3	internal	TM0444	y
RTS_M_877184_877274	877184	877274	-	91	n	12.4374	1.26434	0	34.1194	2	3'overhang	TMtRNA-Leu-5
RTS_M_1543644_1544388	1543644	1544388	-	745	n	12.0151	7.24767	35.2539	25.2416	3	5' & 3' overhang	TM1548, TM1549	y
RTS_P_99227_99419	99227	99419	+	193	y	12.0052	8.99822	22.5422	54.5165	4	internal	TM0095
RTS_M_142175_142808	142175	142808	-	634	n	11.7978	1.8061	4.22921	31.5176	2	3'overhang	TM0136	y
RTS_P_639011_639253	639011	639253	+	243	n	11.7775	10.5184	51.2251	51.0861	4	3'overhang	TM0606	y
RTS_M_1134186_1134830	1134186	1134830	-	645	n	11.7577	3.89765	96.3444	86.0901	3	5' & 3' overhang	TM1120, TM1121
RTS_M_1826529_1827027	1826529	1827027	-	499	n	11.5599	7.11579	47.6722	24.1747	3	3'overhang	TM1846	y
RTS_M_574802_574997	574802	574997	-	196	y	11.5589	2.66298	21.6786	12.7689	3	internal	TM0548
RTS_M_1154426_1154909	1154426	1154909	-	484	n	11.4071	45.6271	4.46767	25.8075	3	3'overhang	TM1142	y
RTS_M_1134840_1135101	1134840	1135101	-	262	n	11.3354	0.351398	29.2304	17.6813	3	internal	TM1121
RTS_P_1719163_1719455	1719163	1719455	+	293	n	11.3081	0.908889	26.909	16.7255	3	internal	TM1743	y
RTS_P_199234_199820	199234	199820	+	587	n	11.1931	2.82321	33.2868	15.8719	3	5' & 3' overhang	TM0185, TM0186	y
RTS_M_1395917_1396074	1395917	1396074	-	158	n	11.1711	13.2232	109.245	12.6775	4	internal	TM1378
RTS_P_128837_130000	128837	130000	+	1164	n	10.9437	1.64766	15.3491	15.0788	3	5'overhang	TM0121	y
RTS_M_534180_534278	534180	534278	-	99	n	10.8597	0	7.87632	15.7017	2	5'overhang	TM0507
RTS_M_422373_422470	422373	422470	-	98	n	10.4873	0	0	9.08193	2	internal	TM0402
RTS_M_513481_513612	513481	513612	-	132	y	10.4278	10.5323	33.5793	24.4866	4	internal	TM0482
RTS_P_8200_8363	8200	8363	+	164	n	10.3083	0.354475	7.37709	11.4141	2	3'overhang	TM0009	y
RTS_P_1012241_1012621	1012241	1012621	+	381	n	10.1238	0.10888	10.0326	30.2915	3	internal	TM0992
RTS_P_1020399_1021524	1020399	1021524	+	1126	n	9.99334	3.89676	39.099	19.6366	3	5' & 3' overhang	TM1002, TM1002.2
RTS_M_638214_638305	638214	638305	-	92	y	9.97856	9.80621	0	41.3285	3	internal	TM0603
RTS_P_1451748_1452250	1451748	1452250	+	503	n	9.97245	21.7777	30.5351	43.0953	4	5' & 3' overhang	TM1436, TM1437	y
RTS_M_518738_519191	518738	519191	-	454	n	9.73357	4.41419	106.863	45.6994	3	internal	TM0488	y
RTS_M_568025_568280	568025	568280	-	256	n	9.55265	7.25236	2.96502	17.3858	2	internal	TM0542	y
RTS_P_649184_649407	649184	649407	+	224	y	9.47635	3.71488	51.3135	19.9702	3	internal	TM0618
RTS_M_150535_150881	150535	150881	-	347	n	9.39192	0.732918	38.0003	74.2954	3	5'overhang	TM0144	y
RTS_M_105865_106189	105865	106189	-	325	y	9.27231	3.84579	66.4306	28.869	3	internal	TM0101
RTS_M_1392160_1392363	1392160	1392363	-	204	n	9.14235	1.50393	46.6422	42.476	3	3'overhang	TM1374
RTS_P_922641_922882	922641	922882	+	242	y	9.13029	9.79523	98.9054	33.0878	4	internal	TM0904
RTS_P_1764906_1764976	1764906	1764976	+	71	y	9.03474	8.68223	0	25.0289	3	internal	TM1788
RTS_P_1035306_1036520	1035306	1036520	+	1215	n	8.97411	4.21818	59.6035	59.4436	3	5' & 3' overhang	TM1017, TM1018	y
RTS_P_413981_414214	413981	414214	+	234	y	8.79516	11.9104	44.2	4.42659	3	internal	TM0394
RTS_P_544752_545278	544752	545278	+	527	n	8.73193	8.76036	41.5021	33.0846	4	internal	TM0519	y
RTS_P_1340940_1341230	1340940	1341230	+	291	n	8.6944	7.79488	38.7792	34.6933	3	internal	TM1322
RTS_M_63205_63333	63205	63333	-	129	n	8.67929	6.0638	36.336	14.7599	3	3'overhang	TM0061
RTS_M_313087_313378	313087	313378	-	292	n	8.65755	8.3687	18.6916	42.1137	4	3'overhang	TM0294	y
RTS_P_1814125_1814273	1814125	1814273	+	149	y	8.54225	2.09523	34.0663	26.6745	3	5'overhang	TM1836.1
RTS_P_1185120_1185350	1185120	1185350	+	231	n	8.491	40.7809	47.308	24.1335	4	3'overhang	TM1169	y
RTS_M_682211_682423	682211	682423	-	213	n	8.44982	1.64572	29.5344	31.1379	3	internal	TM0649	y
RTS_M_689311_689396	689311	689396	-	86	n	8.42555	0	63.6624	3.83684	2	3'overhang	TM0659
RTS_M_677219_677740	677219	677740	-	522	n	8.3701	1.72634	23.0355	18.6458	3	3'overhang	TM0643	y
RTS_P_585540_585885	585540	585885	+	346	n	8.32633	0.612962	1.96564	9.00813	2	internal	TM0557	y
RTS_M_1335361_1336239	1335361	1336239	-	879	y	8.25338	10.3775	32.3529	14.8357	4	5'overhang	TM1317
RTS_P_984300_984725	984300	984725	+	426	n	8.24708	7.996	26.814	15.1075	3	3'overhang	TM0967	y
RTS_M_1162153_1162485	1162153	1162485	-	333	n	8.23816	0.771651	1.50076	9.94182	2	3'overhang	TM1148	y
RTS_P_328891_329043	328891	329043	+	153	n	8.19274	5.99519	3.67034	12.4682	2	3'overhang	TM0308	y
RTS_P_568653_569476	568653	569476	+	824	n	8.18803	1.53241	72.6057	37.5668	3	internal	TM0543	y
RTS_M_884561_884793	884561	884793	-	233	n	8.09527	0.206596	68.7305	16.5375	3	internal	TM0860
RTS_M_849589_849809	849589	849809	-	221	n	8.04045	30.9705	6.10399	17.439	3	3'overhang	TM0822	y
RTS_M_89010_90315	89010	90315	-	1306	n	7.95994	3.2751	25.3495	15.5698	2	5'overhang	TM0086	y
RTS_M_1296269_1296622	1296269	1296622	-	354	n	7.9247	9.89047	715.037	38.9613	3	3'overhang	TM1270	y
RTS_M_386800_387237	386800	387237	-	438	n	7.91853	21.2757	65.595	18.4632	3	3'overhang	TM0368	y
RTS_M_320107_320232	320107	320232	-	126	n	7.91375	8.67251	25.0646	23.3308	3	5'overhang	TM0301
RTS_M_709721_710500	709721	710500	-	780	y	7.84275	0.813562	235.288	47.5304	2	5' & 3' overhang	TM0683, TM0684
RTS_P_1333300_1333635	1333300	1333635	+	336	n	7.67605	7.50294	31.3195	30.1946	2	3'overhang	TM1313.1
RTS_M_1361699_1362205	1361699	1362205	-	507	n	7.64833	15.9128	31.5876	23.6792	3	3'overhang	TM1341.1	y
RTS_M_1302076_1302450	1302076	1302450	-	375	n	7.40298	0.444035	13.2398	31.9151	2	3'overhang	TM1276	y
RTS_M_1339996_1340375	1339996	1340375	-	380	n	7.37063	24.2489	7.91678	15.0649	2	internal	TM1319	y
RTS_P_529984_530249	529984	530249	+	266	y	7.20239	0.172148	8.68937	13.0681	2	internal	TM0502
RTS_M_163794_164812	163794	164812	-	1019	n	7.10859	1.79142	11.7893	38.3116	2	5'overhang	TM0158	y
RTS_P_401718_402073	401718	402073	+	356	n	7.07584	74.314	122.495	18.6077	3	5'overhang	TM0382
RTS_P_697061_697242	697061	697242	+	182	n	6.94635	7.17323	53.695	26.4552	2	internal	TM0669	y
RTS_M_1127235_1127370	1127235	1127370	-	136	y	6.93972	23.8476	52.2919	40.992	3	internal	TM1115
RTS_P_534328_534672	534328	534672	+	345	n	6.79429	8.61246	74.221	31.5436	3	3'overhang	TM0508	y
RTS_P_720106_720302	720106	720302	+	197	n	6.58519	19.0251	4.45907	12.4738	2	3'overhang	TM0696	y
RTS_P_1774502_1774575	1774502	1774575	+	74	n	6.55282	0	53.0284	10.259	2	internal	TM1799
RTS_M_881966_882061	881966	882061	-	96	n	6.45931	2.18091	17.3614	10.2563	2	internal	TM0857
RTS_P_342293_342858	342293	342858	+	566	n	6.34728	9.57953	28.3158	24.1509	3	5'overhang	TM0321	y
RTS_M_401159_401362	401159	401362	-	204	n	6.27416	3.75982	27.0034	11.0973	2	internal	TM0381	y
RTS_M_940935_941109	940935	941109	-	175	y	6.23946	20.0546	29.3039	21.5961	3	internal	TM0922
RTS_M_543919_544691	543919	544691	-	773	n	6.21704	4.01154	24.3435	11.9899	2	5' & 3' overhang	TM0516, TM0518	y
RTS_P_1845173_1845640	1845173	1845640	+	468	n	6.18267	1.02232	10.426	10.9977	2	5' & 3' overhang	TM1853, TM1854
RTS_M_1045364_1045613	1045364	1045613	-	250	n	6.15505	22.662	23.3523	14.4672	3	3'overhang	TM1026
RTS_M_1762450_1762725	1762450	1762725	-	276	n	6.15129	12.6178	11.9048	11.4415	3	3'overhang	TM1785	y
RTS_M_1738895_1739119	1738895	1739119	-	225	y	6.1232	0.21713	42.3359	20.5153	2	internal	TM1762
RTS_P_885984_886126	885984	886126	+	143	n	6.08366	16.2642	2.30847	19.9478	2	3'overhang	TM0862	y
RTS_M_333528_333612	333528	333612	-	85	y	6.0814	65.0569	0	17.7998	2	5'overhang	TM0310
RTS_M_325430_325625	325430	325625	-	196	n	5.87419	24.2331	17.1622	16.0118	3	internal	TM0305
RTS_M_1694639_1695142	1694639	1695142	-	504	n	5.8635	3.75156	23.8909	20.6981	2	5' & 3' overhang	TM1717, TM1718	y
RTS_P_1190011_1190718	1190011	1190718	+	708	n	5.73807	5.80329	14.6778	10.7083	2	5'overhang	TM1173
RTS_M_123605_123953	123605	123953	-	349	n	5.70536	2.30438	24.347	21.7162	2	3'overhang	TM0116	y
RTS_P_112217_112318	112217	112318	+	102	n	5.6587	0	28.711	13.4122	2	internal	TM0106
RTS_M_515089_515285	515089	515285	-	197	n	5.64445	40.6926	26.7544	20.3201	3	internal	TM0482	y
RTS_M_1660789_1661338	1660789	1661338	-	550	n	5.63976	14.4222	19.6302	14.3961	3	5' & 3' overhang	TM1677, TM1678	y
RTS_M_435661_435767	435661	435767	-	107	y	5.63907	0	12.3659	10.3683	2	5'overhang	TM0418
RTS_M_7625_8181	7625	8181	-	557	n	5.40208	4.73857	11.0055	14.6328	2	3'overhang	TM0008	y
RTS_M_1203784_1204426	1203784	1204426	-	643	n	5.37904	4.32603	64.8637	21.327	2	3'overhang	TM1188
RTS_M_636646_636929	636646	636929	-	284	n	5.35354	9.94115	44.2476	19.7311	3	internal	TM0600	y
RTS_P_245306_245588	245306	245588	+	283	n	5.26023	3.01207	46.1693	20.1895	2	internal	TM0231	y
RTS_M_844298_844454	844298	844454	-	157	y	5.24696	2.67394	23.6431	25.0472	2	internal	TM0819
RTS_P_194685_194943	194685	194943	+	259	n	5.2286	1.96306	88.7934	32.172	2	5'overhang	TM0180
RTS_M_1576155_1576322	1576155	1576322	-	168	y	5.20762	0.68086	20.597	11.2456	2	5' & 3' overhang	TM1587, TM1588
RTS_M_1711622_1711836	1711622	1711836	-	215	n	5.00617	1.39143	30.3435	8.52701	2	internal	TM1735
RTS_P_954008_954199	954008	954199	+	192	n	4.87632	1.6492	19.9882	19.0071	2	internal	TM0937	y
RTS_M_943967_944180	943967	944180	-	214	n	4.8699	12.6086	18.2584	28.4307	3	internal	TM0925	y
RTS_M_1378981_1379107	1378981	1379107	-	127	n	4.8313	1.70677	13.9397	9.44275	2	internal	TM1360
RTS_P_1201975_1202510	1201975	1202510	+	536	n	4.80925	1.09218	13.1782	12.5806	2	5' & 3' overhang	TM1186, TM1187	y
RTS_P_163140_163300	163140	163300	+	161	n	4.79582	2.56044	32.7799	14.214	2	5'overhang	TM0156
RTS_P_1729918_1730022	1729918	1730022	+	105	n	4.7944	11.279	45.9162	16.1904	3	internal	TM1753
RTS_M_217962_218066	217962	218066	-	105	y	4.7944	21.6904	0	11.9929	2	internal	TM0202
RTS_M_348955_349320	348955	349320	-	366	n	4.7933	2.51597	16.8479	9.8487	2	internal	TM0328	y
RTS_M_1322106_1322485	1322106	1322485	-	380	n	4.66807	1.31075	70.0515	8.73081	2	internal	TM1295
RTS_P_820001_820130	820001	820130	+	130	n	4.63883	7.05644	9.65088	13.3732	2	internal	TM0798	y
RTS_P_1351080_1351344	1351080	1351344	+	265	n	4.44368	5.88275	28.1084	17.4205	2	internal	TM1332	y
RTS_M_75228_75649	75228	75649	-	422	y	4.42235	2.31039	40.201	23.1396	2	5' & 3' overhang	TM0072, TM0073
RTS_P_774453_774659	774453	774659	+	207	n	4.39261	27.713	27.6501	22.4876	3	3'overhang	TM0752	y
RTS_M_241110_241250	241110	241250	-	141	y	4.35764	12.5232	14.552	2.72484	2	internal	TM0226
RTS_M_1117351_1118110	1117351	1118110	-	760	n	4.3343	2.06808	10.1623	9.59883	2	internal	TM1100
RTS_M_1467606_1467961	1467606	1467961	-	356	n	4.33395	1.06501	27.2806	21.4775	2	3'overhang	TM1450	y
RTS_P_1783048_1783281	1783048	1783281	+	234	n	4.32305	0.821404	22.1	13.754	2	internal	TM1806	y
RTS_P_91070_91155	91070	91155	+	86	n	4.21277	11.9523	0	14.3882	2	internal	TM0087
RTS_M_1419441_1419661	1419441	1419661	-	221	n	4.18103	18.0475	59.0052	16.2422	3	5'overhang	TM1405
RTS_M_1700942_1701354	1700942	1701354	-	413	n	4.16222	2.2719	79.5728	25.9039	2	internal	TM1723	y
RTS_M_1184878_1185127	1184878	1185127	-	250	n	4.10337	1.49831	22.8333	16.4927	2	3'overhang	TM1167.1	y
RTS_P_1172300_1173075	1172300	1173075	+	776	n	4.05372	13.4274	44.0331	10.6808	3	3'overhang	TM1159	y
RTS_M_860680_860999	860680	860999	-	320	n	4.0204	0.540982	10.9536	14.0283	2	internal	TM0835
RTS_P_945958_946450	945958	946450	+	493	n	4.0074	1.60362	14.825	39.2301	2	internal	TM0928
RTS_P_97386_97600	97386	97600	+	215	y	4.00494	1.62333	69.3566	30.5551	2	5' & 3' overhang	TM0092, TM0093
RTS_M_337681_338162	337681	338162	-	482	n	3.98631	12.3468	23.4712	3.75989	2	3'overhang	TM0313	y
RTS_M_198920_199075	198920	199075	-	156	n	3.97432	12.3605	6.89404	12.9417	2	internal	TM0184	y
RTS_M_120906_121051	120906	121051	-	146	n	3.82388	49.1341	32.2173	6.73973	2	5'overhang	TM0115
RTS_P_377560_377941	377560	377941	+	382	y	3.7441	0.108533	8.56265	20.3298	2	internal	TM0359	y
RTS_P_1864197_1864387	1864197	1864387	+	191	n	3.7334	10.8067	13.5055	15.9961	3	5'overhang	TM1873
RTS_M_1324127_1324303	1324127	1324303	-	177	n	3.72583	8.43809	10.6451	19.5742	3	internal	TM1297	y
RTS_P_944462_944667	944462	944667	+	206	n	3.71437	5.18751	8.7916	9.62325	2	internal	TM0926	y
RTS_P_874548_875175	874548	875175	+	628	n	3.66461	0.608483	39.6969	25.9335	2	internal	TM0849	y
RTS_P_1033320_1033646	1033320	1033646	+	327	n	3.6228	30.397	8.36869	8.42084	3	3'overhang	TM1015	y
RTS_M_1236632_1236730	1236632	1236730	-	99	y	3.61991	4.02227	15.7526	18.4325	2	internal	TM1213
RTS_M_1126885_1127234	1126885	1127234	-	350	y	3.61013	7.25118	15.9684	17.1048	2	5' & 3' overhang	TM1114, TM1115
RTS_P_1764136_1764750	1764136	1764750	+	615	n	3.60743	8.34749	46.9901	27.2322	3	3'overhang	TM1788	y
RTS_M_205063_205783	205063	205783	-	721	n	3.591	3.91359	100.603	22.3996	2	3'overhang	TM0191	y
RTS_M_1723909_1724108	1723909	1724108	-	200	n	3.50045	3.35714	39.5103	9.2517	2	5'overhang	TM1747
RTS_M_1327532_1328937	1327532	1328937	-	1406	n	3.41982	1.62974	17.1579	10.1956	2	5' & 3' overhang	TM1302, TM1304
RTS_M_1451123_1451529	1451123	1451529	-	407	n	3.40181	0.502636	47.6935	16.7277	2	5' & 3' overhang	TM1434, TM1435	y
RTS_M_1712667_1712794	1712667	1712794	-	128	n	3.29913	8.95929	13.5696	19.0187	3	internal	TM1735
RTS_P_29339_29458	29339	29458	+	120	y	3.29106	0.640225	8.46955	31.9891	2	5'overhang	TM0030
RTS_P_1302457_1302738	1302457	1302738	+	282	n	3.28751	116.905	49.7479	14.8399	3	internal	TM1277	y
RTS_M_984030_984360	984030	984360	-	331	n	3.28063	4.66513	10.0107	9.61097	2	3'overhang	TM0966	y
RTS_P_1531562_1532459	1531562	1532459	+	898	n	3.27727	1.31367	20.2814	14.3358	2	5' & 3' overhang	TM1538, TM1539	y
RTS_M_563217_563751	563217	563751	-	535	n	3.26825	0.510778	18.5259	23.0269	2	internal	TM0537	y
RTS_P_1577126_1578460	1577126	1578460	+	1335	n	3.23625	6.88431	27.6281	16.4992	2	3'overhang	TM1589
RTS_P_1560016_1561058	1560016	1561058	+	1043	n	3.19904	1.957	154.976	23.2134	2	internal	TM1573	y
RTS_M_891656_891927	891656	891927	-	272	n	3.19403	1.00249	50.316	10.3636	2	internal	TM0869	y
RTS_P_1736600_1737270	1736600	1737270	+	671	n	3.14951	1.46922	32.6041	13.0132	2	internal	TM1761
RTS_M_1091967_1092227	1091967	1092227	-	261	n	3.10655	1.58949	37.5338	11.6188	2	internal	TM1074	y
RTS_P_1245063_1246033	1245063	1246033	+	971	n	3.1028	2.37718	22.3249	16.1515	2	5' & 3' overhang	TM1222, TM1223
RTS_P_596593_596923	596593	596923	+	331	n	3.08766	3.36926	28.5152	9.61097	2	3'overhang	TM0567	y
RTS_P_1404181_1404580	1404181	1404580	+	400	n	3.08537	10.47	44.3858	18.2818	3	internal	TM1390
RTS_P_1582615_1582844	1582615	1582844	+	230	n	3.04992	4.41891	9.30424	19.2595	2	internal	TM1594	y
RTS_P_519372_519523	519372	519523	+	152	n	3.03506	8.08713	41.2526	12.6035	3	internal	TM0489	y
RTS_P_158173_158570	158173	158570	+	398	n	3.02583	2.3752	9.5717	11.0181	2	3'overhang	TM0153	y
RTS_M_1060796_1061907	1060796	1061907	-	1112	n	3.01514	9.69304	21.3593	10.0919	3	5'overhang	TM1045	y
RTS_M_863670_863813	863670	863813	-	144	n	3.00762	0.445986	22.5302	14.127	2	internal	TM0837
RTS_P_660472_660598	660472	660598	+	127	n	2.9731	3.98247	34.8492	9.8533	2	internal	TM0626
RTS_P_1288566_1288890	1288566	1288890	+	325	n	2.95925	1.45875	13.7875	8.89868	2	internal	TM1262
RTS_M_1445724_1446120	1445724	1446120	-	397	n	2.95689	0.103584	11.6217	19.0141	2	internal	TM1429
RTS_M_105234_105687	105234	105687	-	454	y	2.9334	6.62129	17.6288	15.7656	2	5'overhang	TM0101
RTS_P_142815_143173	142815	143173	+	359	n	2.88988	1.99094	14.5027	8.6143	2	3'overhang	TM0137	y
RTS_M_348469_348588	348469	348588	-	120	n	2.87968	17.9263	16.9391	10.0537	3	5' & 3' overhang	TMtRNA-Thr-1, TM0328
RTS_M_1357709_1358277	1357709	1358277	-	569	n	2.84474	1.36031	45.0082	24.0618	2	3'overhang	TM1336	y
RTS_P_1306593_1306802	1306593	1306802	+	210	n	2.75657	3.1209	22.9021	9.54815	2	5' & 3' overhang	TM1278, TM1279
RTS_P_59717_60028	59717	60028	+	312	y	2.69493	1.5365	35.7509	8.38116	2	5'overhang	TM0060
RTS_M_1048911_1049494	1048911	1049494	-	584	n	2.66342	3.63208	41.29	12.7287	2	5'overhang	TM1032	y
RTS_M_320367_320552	320367	320552	-	186	n	2.65246	0.577591	15.5084	8.53662	2	internal	TM0301
RTS_M_560242_560731	560242	560731	-	490	n	2.62893	0.484506	21.2952	24.3645	2	3'overhang	TM0535
RTS_M_1356999_1357490	1356999	1357490	-	492	n	2.61687	2.25036	488.55	44.0069	2	internal	TM1336
RTS_M_1005634_1005811	1005634	1005811	-	178	n	2.60851	8.67151	36.098	10.2883	3	internal	TM0988
RTS_M_140016_140471	140016	140471	-	456	n	2.58706	0.966116	19.8612	9.81217	2	internal	TM0134	y
RTS_M_1206302_1206710	1206302	1206710	-	409	n	2.5557	12.3922	10.8724	8.00188	3	internal	TM1189
RTS_M_964324_964848	964324	964848	-	525	n	2.54589	7.90392	28.4541	11.5267	2	5'overhang	TM0948	y
RTS_P_150925_151330	150925	151330	+	406	n	2.50179	3.02474	28.2529	19.7042	2	internal	TM0145	y
RTS_M_1171934_1172583	1171934	1172583	-	650	y	2.50148	0.351287	29.3231	23.9448	2	3'overhang	TM1158	y
RTS_P_1656339_1656565	1656339	1656565	+	227	n	2.48272	17.3661	12.7716	12.3583	3	3'overhang	TM1672	y
RTS_M_1332192_1332366	1332192	1332366	-	175	n	2.45122	24.5112	32.9669	22.556	3	3'overhang	TM1310	y
RTS_M_74945_75196	74945	75196	-	252	n	2.4369	3.33454	71.9721	19.0394	2	internal	TM0072
RTS_M_815841_815950	815841	815950	-	110	n	2.42586	0.776925	45.2925	19.5722	2	5' & 3' overhang	TM0793, TM0794
RTS_M_170006_170849	170006	170849	-	844	n	2.42437	1.40509	19.6234	23.5103	2	5' & 3' overhang	TM0163, TM0164	y
RTS_M_1619349_1619470	1619349	1619470	-	122	y	2.3952	1.23639	20.0049	23.9072	2	internal	TM1632
RTS_M_1360551_1360730	1360551	1360730	-	180	y	2.35269	0	9.03385	9.88591	2	internal	TM1340
RTS_M_219475_219644	219475	219644	-	170	n	2.32574	2.67049	17.2441	20.3242	2	internal	TM0204	y
RTS_M_690606_690890	690606	690890	-	285	n	2.31746	1.88482	21.5752	10.2484	2	internal	TM0661
RTS_P_1390922_1391618	1390922	1391618	+	697	n	2.27667	3.25035	38.3413	14.282	2	internal	TM1373	y
RTS_M_1593579_1594174	1593579	1594174	-	596	n	2.26027	3.61406	26.1678	8.05728	2	internal	TM1603	y
RTS_M_1384952_1385174	1384952	1385174	-	223	n	2.22438	76.0967	8.63886	12.4953	3	5' & 3' overhang	TM1365, TM1366	y
RTS_M_40176_40698	40176	40698	-	523	y	2.21588	2.62126	13.0432	10.6316	2	5' & 3' overhang	TM0040, TM0041	y
RTS_M_1559593_1559852	1559593	1559852	-	260	n	2.21126	2.30789	18.195	11.8148	2	internal	TM1572	y
RTS_P_785430_785617	785430	785617	+	188	n	2.21046	9.08799	70.3625	19.6054	3	internal	TM0758
RTS_M_1530686_1531379	1530686	1531379	-	694	n	2.20419	2.7216	49.7417	47.4015	2	internal	TM1537	y
RTS_M_1312500_1312929	1312500	1312929	-	430	n	2.19935	4.33037	77.522	16.349	2	3'overhang	TM1285.1	y
RTS_M_1464091_1464525	1464091	1464525	-	435	n	2.17033	3.52851	17.6367	10.0721	2	internal	TM1448
RTS_M_986470_986648	986470	986648	-	179	n	2.15614	2.14845	82.5556	8.34654	2	5'overhang	TM0972
RTS_P_1248600_1248840	1248600	1248840	+	241	n	2.15148	1.18223	49.3297	15.0408	2	internal	TM1224
RTS_M_316551_316979	316551	316979	-	429	n	2.13411	22.467	81.1641	12.1653	3	3'overhang	TM0298	y
RTS_P_1578590_1578801	1578590	1578801	+	212	n	2.04094	0.473471	16.4239	11.958	2	internal	TM1589
RTS_M_828465_828559	828465	828559	-	95	n	1.9844	0	8.97811	8.25803	2	internal	TM0806
RTS_M_1131380_1131698	1131380	1131698	-	319	n	1.91695	3.93775	8.74759	8.25907	2	3'overhang	TM1118	y
RTS_P_1079850_1079960	1079850	1079960	+	111	n	1.90659	0	21.9944	10.1391	2	internal	TM1065
RTS_M_960892_961129	960892	961129	-	238	n	1.89534	4.21085	19.577	10.5067	2	internal	TM0944	y
RTS_P_1315963_1316246	1315963	1316246	+	284	n	1.8621	13.886	12.0675	25.7362	3	internal	TM1288	y
RTS_M_987821_988401	987821	988401	-	581	n	1.81945	4.05187	146.032	10.2838	2	5'overhang	TM0974	y
RTS_P_1858651_1859204	1858651	1859204	+	554	n	1.75826	3.78621	81.4413	11.8993	2	5' & 3' overhang	TM1868, TM1869	y
RTS_M_1708307_1708453	1708307	1708453	-	147	n	1.74566	3.86488	8.39217	9.20081	2	5' & 3' overhang	TM1731, TM1732
RTS_P_489403_489660	489403	489660	+	258	n	1.70771	0.179399	14.1051	15.4046	2	internal	TM0461
RTS_M_1272581_1272761	1272581	1272761	-	181	n	1.6974	14.7743	23.3585	7.06779	2	internal	TM1247
RTS_P_307034_307389	307034	307389	+	356	y	1.68051	0.946676	51.8866	15.3675	2	internal	TM0289
RTS_M_1824469_1824588	1824469	1824588	-	120	n	1.64553	14.7252	4.23478	13.2526	2	internal	TM1845
RTS_M_1416884_1417361	1416884	1417361	-	478	n	1.63479	36.8199	196.623	32.397	3	internal	TM1401	y
RTS_P_1867435_1867539	1867435	1867539	+	105	n	1.59813	19.9552	6.55946	11.9929	2	internal	TM1877
RTS_M_1349287_1349410	1349287	1349410	-	124	n	1.55082	11.3533	3.78312	12.0202	2	internal	TM1328
RTS_M_979541_979647	979541	979647	-	107	n	1.53793	1.65821	12.3659	9.79226	2	3'overhang	TM0962	y
RTS_P_893655_893900	893655	893900	+	246	n	1.53624	7.66	46.1588	8.42515	2	5'overhang	TM0870
RTS_M_1752681_1753220	1752681	1753220	-	540	n	1.53501	17.2546	21.4082	14.868	3	internal	TM1775	y
RTS_M_1349473_1349597	1349473	1349597	-	125	n	1.52879	17.0434	0	8.03445	2	3'overhang	TM1328
RTS_P_1579110_1579180	1579110	1579180	+	71	n	1.50579	14.4704	99.9767	16.6859	3	internal	TM1589
RTS_M_856785_856874	856785	856874	-	90	y	1.50293	3.9153	21.5389	9.40593	2	internal	TM0831
RTS_M_996348_996492	996348	996492	-	145	n	1.48709	2.64199	109.974	15.2606	2	internal	TM0984
RTS_P_1594519_1594954	1594519	1594954	+	436	n	1.46635	2.22248	8.49792	28.3159	2	5'overhang	TM1604	y
RTS_M_1353365_1353623	1353365	1353623	-	259	n	1.43787	1.24922	12.0643	10.2177	2	internal	TM1334
RTS_P_1242437_1242586	1242437	1242586	+	150	n	1.40869	0	80.3355	10.429	2	internal	TM1219
RTS_M_594328_594400	594328	594400	-	73	y	1.37131	0	85.8976	13.7568	2	internal	TM0563
RTS_M_1634724_1634877	1634724	1634877	-	154	n	1.35162	0.790215	114.983	24.9651	2	internal	TM1645	y
RTS_M_707443_707873	707443	707873	-	431	n	1.34439	4.13068	137.001	18.518	2	internal	TM0680	y
RTS_M_1264458_1264714	1264458	1264714	-	257	n	1.32016	0.901746	9.31473	15.9019	2	internal	TM1237	y
RTS_P_1226650_1226835	1226650	1226835	+	186	n	1.22421	10.3966	10.339	7.44218	2	internal	TM1202
RTS_M_1129680_1129985	1129680	1129985	-	306	y	1.16753	2.86408	17.8244	13.4938	2	internal	TM1117
RTS_M_1403665_1403835	1403665	1403835	-	171	n	1.1528	20.497	10.4332	22.6268	3	internal	TM1389
RTS_M_341774_342137	341774	342137	-	364	y	1.11996	1.15135	23.7012	17.5746	2	5' & 3' overhang	TM0318, TM0320	y
RTS_M_133423_133525	133423	133525	-	103	y	1.10876	3.63822	97.4952	11.2528	2	5' & 3' overhang	TM0126, TM0127
RTS_P_1069837_1070013	1069837	1070013	+	177	n	1.09583	0.937565	35.4835	9.90503	2	5' & 3' overhang	TM1056, TM1057	y
RTS_P_617895_618585	617895	618585	+	691	n	1.08641	0.711025	20.6614	12.1666	2	5' & 3' overhang	TM0584, TM0585	y
RTS_P_17838_19379	17838	19379	+	1542	n	1.07132	0.392956	10.03	12.8115	2	5'overhang	TM0022	y
RTS_P_1569670_1570075	1569670	1570075	+	406	n	1.06137	17.846	22.4298	8.78379	3	internal	TM1580	y
RTS_M_1135759_1135967	1135759	1135967	-	209	n	1.04046	1.6924	14.6697	16.4526	2	internal	TM1122	y
RTS_M_1394753_1395071	1394753	1395071	-	319	y	1.00892	0.678923	15.8753	8.47084	2	internal	TM1377
RTS_P_711043_711267	711043	711267	+	225	n	0.942032	0	24.7502	17.0127	2	internal	TM0685	y
RTS_M_48285_49727	48285	49727	-	1443	n	0.937362	0.49559	12.5969	9.23203	2	5' & 3' overhang	TM0051, TM0052
RTS_P_691300_691497	691300	691497	+	198	n	0.934127	0	8.80606	11.9832	2	5'overhang	TM0662	y
RTS_P_350849_350931	350849	350931	+	83	n	0.926255	1.66988	29.4062	10.5346	2	internal	TM0330
RTS_P_1264781_1265410	1264781	1265410	+	630	n	0.924516	1.63706	13.7151	14.5752	2	3'overhang	TM1238	y
RTS_M_609432_609897	609432	609897	-	466	n	0.906037	0.941836	12.2403	8.62603	2	internal	TM0576	y
RTS_P_1607111_1607284	1607111	1607284	+	174	n	0.898878	0.96393	9.92731	12.3457	2	internal	TM1619
RTS_M_332293_332376	332293	332376	-	84	n	0.896621	14.4671	27.9712	0	2	internal	TM0309
RTS_P_629213_629357	629213	629357	+	145	n	0.892252	8.3663	13.1969	9.74081	3	3'overhang	TM0595
RTS_M_559835_560168	559835	560168	-	334	y	0.859031	2.81875	23.2889	9.80526	2	5' & 3' overhang	TM0534, TM0535
RTS_M_1728929_1729203	1728929	1729203	-	275	n	0.848151	3.78717	11.1332	10.601	2	internal	TM1752
RTS_P_41012_41225	41012	41225	+	214	n	0.839639	0	21.9101	13.2319	2	internal	TM0042	y
RTS_M_1380965_1381305	1380965	1381305	-	341	n	0.837931	6.11709	119.791	10.6326	2	internal	TM1361
RTS_M_318352_318510	318352	318510	-	159	y	0.771855	1.86856	30.8323	17.2902	2	internal	TM0300
RTS_M_859361_859721	859361	859721	-	361	n	0.695983	20.5877	33.6983	2.91293	2	5' & 3' overhang	TM0833, TM0834
RTS_P_1840497_1840720	1840497	1840720	+	224	n	0.631757	15.078	12.4994	1.0069	2	5'overhang	TM1850	y
RTS_P_986105_986334	986105	986334	+	230	n	0.609984	0.841697	29.1533	10.1962	2	5'overhang	TM0970	y
RTS_M_1522303_1522533	1522303	1522533	-	231	n	0.6065	3.55525	21.5036	14.9628	2	5'overhang	TM1526	y
RTS_P_1019302_1019491	1019302	1019491	+	190	n	0.593874	2.51423	11.7342	8.27214	2	5' & 3' overhang	TM1000, TM1001
RTS_M_736502_736650	736502	736650	-	149	n	0.569483	2.93333	10.0195	17.3695	2	internal	TM0715
RTS_P_1017137_1017383	1017137	1017383	+	247	n	0.555708	26.2793	19.1585	4.55739	2	5'overhang	TM0996
RTS_P_1185386_1185488	1185386	1185488	+	103	n	0.554378	0.909556	13.9279	10.6276	2	internal	TM1169
RTS_M_643920_644334	643920	644334	-	415	n	0.517378	14.9278	22.7131	2.08218	2	5' & 3' overhang	TM0613, TM0614	y
RTS_P_1795056_1795163	1795056	1795163	+	108	n	0.503153	0	24.015	9.03746	2	internal	TM1818
RTS_M_747154_748076	747154	748076	-	923	n	0.489657	1.59407	41.4732	11.0092	2	5' & 3' overhang	TM0723, TM0724	y
RTS_M_749707_749818	749707	749818	-	112	y	0.46841	5.96339	26.7012	22.5297	2	internal	TM0726
RTS_M_1573251_1573389	1573251	1573389	-	139	n	0.31867	14.7718	76.4973	5.23716	2	5' & 3' overhang	TM1583, TM1584
RTS_M_1141762_1142094	1141762	1142094	-	333	n	0.287378	0.643043	22.5114	9.03802	2	internal	TM1129	y
RTS_P_839983_840166	839983	840166	+	184	n	0.207215	0	62.7809	8.00792	2	internal	TM0815
RTS_M_1024638_1024861	1024638	1024861	-	224	n	0.157939	0	13.8152	10.4047	2	5' & 3' overhang	TM1006, TM1006.2
RTS_P_440969_441400	440969	441400	+	432	n	0.0705693	4.77467	228.573	8.75575	2	internal	TM0423	y
RTS_P_492463_492674	492463	492674	+	212	n	0	53.739	38.8202	3.44246	2	internal	TM0462
RTS_P_92222_92316	92222	92316	+	95	n	0	8.97361	44.8905	4.50438	2	internal	TM0088
RTS_P_928688_928795	928688	928795	+	108	n	0	8.11007	30.0187	5.64841	2	5'overhang	TM0909
RTS_M_514907_515022	514907	515022	-	116	n	0	2.06719	9.50643	9.27773	2	internal	TM0482
RTS_M_1867852_1867942	1867852	1867942	-	91	y	0	0	10.3633	9.15397	2	5'overhang	TM1878
RTS_M_298274_298422	298274	298422	-	149	n	0	1.25714	10.0195	8.06439	2	internal	TM0282
