# Supplementary material for: The Genome Organization of Thermotoga maritima Reflects Its Lifestyle
Source: PLoS Genet. 2013 Apr 25;9(4):e1003485. doi: 10.1371/journal.pgen.1003485 (PMC3636130; doi:10.1371/journal.pgen.1003485)
Supplement: Table S6 — Transcription factor binding sites mapped to the new genome sequence. (XLSX) [file pgen.1003485.s010.xlsx]

## Sheet: TableS6
Table S6. Transcription factor binding sites mapped to the new genome sequence.
Transcription Factor	Left Coordinate	Right Coordinate	Strand	Notes
Rex_TM0169	11369	11386	-	In PIR
Rex_TM0169	11394	11411	-	In PIR
BglR_TM0032	32491	32513	-	In PIR
Fur_TM1776	47146	47164	+	Intergenic not in a PIR
KdgR_TM0065	60004	60022	-	In PIR
KdgR_TM0065	60005	60023	+	In PIR
XylR_TM0110	60055	60077	-	In PIR
XylR_TM0110	60056	60078	+	In PIR
KdgR_TM0065	65790	65808	-	In PIR
KdgR_TM0065	65791	65809	+	In PIR
UxaR_TM0439	66659	66675	+	Intergenic not in a PIR
KdgR_TM0065	72175	72193	-	In PIR
KdgR_TM0065	72176	72194	+	In PIR
XylR_TM0110	72257	72279	-	In PIR
XylR_TM0110	72258	72280	+	In PIR
XylR_TM0110	115805	115827	+	In PIR
NrdR_TM1707	124780	124795	+	Within TM0117.1
NrdR_TM1707	124810	124825	+	Overlaps ORF end for TM0117.1
ZnuR_TM0126	129983	130001	+	In PIR
Zur_TM0122	130095	130117	+	In PIR
NrdR_TM1707	157378	157393	+	In PIR
NrdR_TM1707	157409	157424	+	In PIR
Rex_TM0169	193974	193991	+	In PIR
Fur_TM1776	194912	194930	-	In PIR
Rex_TM0169	215550	215567	+	In PIR
Rex_TM0169	241466	241483	+	Intergenic not in a PIR
AraR_TM0275	291325	291344	-	In PIR
AraR_TM0275	291326	291345	+	In PIR
AraR_TM0275	291427	291446	-	In PIR
AraR_TM0275	291428	291447	+	In PIR
AraR_TM0275	294694	294713	+	In PIR
GloR_TM0299	318082	318099	-	In PIR
GloR_TM0299	318083	318100	+	In PIR
CelR_TM1218	318181	318196	-	In PIR
CelR_TM1218	318182	318197	+	In PIR
CelR_TM1218	331230	331245	-	In PIR
XylR_TM0110	331467	331489	+	In PIR
CelR_TM1218	336142	336157	+	In PIR
UctR_TM0326	342876	342893	+	In PIR
HrcA_TM0851	388437	388463	-	In PIR
ArgR_TM0371	388527	388545	+	In PIR
HrcA_TM0851	392092	392118	+	In PIR
Rex_TM0169	398287	398304	+	Intergenic not in a PIR
NrdR_TM1707	402614	402629	+	Intergenic not in a PIR
NrdR_TM1707	402644	402659	+	Intergenic not in a PIR
Fur_TM1776	405215	405233	+	In PIR
TreR_TM0393	411547	411569	+	Intergenic not in a PIR
IolR_TM0411	428743	428765	+	In PIR
Fur_TM1776	434726	434744	+	In PIR
Rex_TM0169	441906	441923	-	In PIR
UxaR_TM0439	453663	453679	-	In PIR
UxaR_TM0439	453848	453864	+	In PIR
UxaR_TM0439	456994	457010	+	Intergenic not in a PIR
HrcA_TM0851	532194	532220	+	In PIR
PuuR_TM0656	688006	688025	-	In PIR
PuuR_TM0656	688028	688047	-	In PIR
Rex_TM0169	711348	711365	+	Within TM0685
TM0766_TM0766	792632	792653	-	In PIR
Fur_TM1776	830453	830471	+	In PIR
ChiR_TM0808	831296	831318	+	In PIR
HrcA_TM0851	877048	877074	-	In PIR
RbsR_TM0949	978153	978172	-	Intergenic not in a PIR
RbsR_TM0949	978165	978184	-	Intergenic not in a PIR
Rex_TM0169	993722	993739	-	In PIR
TM1030_TM1030	1046210	1046229	+	In PIR
RhaR_TM1069	1083499	1083518	-	In PIR
RhaR_TM1069	1085924	1085943	+	In PIR
HcpR_TM1171	1188300	1188319	-	In PIR
HcpR_TM1171	1188301	1188320	+	In PIR
GalR_TM1200	1221900	1221915	-	In PIR
GalR_TM1200	1230346	1230361	-	In PIR
CelR_TM1218	1247756	1247771	-	In PIR
ManR_TM1224	1253696	1253718	-	In PIR
UgtR_TM1228	1263606	1263621	-	In PIR
PhoB_TM1259	1291010	1291026	-	In PIR
NrdR_TM1707	1315286	1315301	-	Within TM1286.1
NrdR_TM1707	1315316	1315331	-	Within TM1286.1
Rex_TM0169	1415272	1415289	+	In PIR
Rex1_TM1427	1435462	1435479	+	In PIR
Rex_TM0169	1435512	1435529	+	In PIR
CelR_TM1218	1520586	1520601	+	Within TM1524
Rex_TM0169	1575915	1575932	-	Within TM1587
NiaR_TM1602	1592413	1592429	+	Overlaps ORF end for TM1601
NiaR_TM1602	1632641	1632657	+	Intergenic not in a PIR
XylR_TM0110	1653440	1653462	+	In PIR
ManR_TM1224	1721831	1721853	+	In PIR
ManR_TM1224	1721901	1721923	+	In PIR
ArgR_TM0371	1756017	1756035	+	In PIR
Rex_TM0169	1791313	1791330	-	Intergenic not in a PIR
UgpR_TM1856	1848808	1848827	-	In PIR
CelR_TM1218	1839191	1839206	-	In PIR
