# Supplementary material for: The Genome Organization of Thermotoga maritima Reflects Its Lifestyle
Source: PLoS Genet. 2013 Apr 25;9(4):e1003485. doi: 10.1371/journal.pgen.1003485 (PMC3636130; doi:10.1371/journal.pgen.1003485)
Supplement: Table S7 — Fraction of the genome detected in free-living microorganisms compared with T. maritima. (XLSX) [file pgen.1003485.s011.xlsx]

## Sheet: TableS7
Table S7. Fraction of the genome detected in free-living microorganisms compared with T. maritima.
Domain	Organism	# ORFs	# ORFs Expressed	% of Genome Detected	Reference (PMID)	Notes
Archaea	Methanococcus maripaludis	1722	1464	0.850174	21750103	Collection of all detected genes across various phases of growth.
Archaea	Pyrococcus furiosus	2065	1774	0.85908	21750103	Collection of all detected genes across various phases of growth.
Archaea	Sulfolobus solfataricus	2978	2328	0.781733	21750103	Collection of all detected genes across various phases of growth.
Archaea	Halobacterium salinarum	2630	1647	0.626236	21750103	Data from PMID 19536208.
Bacteria	Escherichia coli K-12	4500	3933	0.874	19881496	Collection of all detected genes across four growth conditions
Bacteria	Geobacter sulfurreducens	3442	3118	0.905869	20592237	Collection of all detected genes across five growth conditions
Bacteria	Bacillus subtilis	4415	3420	0.775	19682248	Collection of all detected genes over two conditions
Bacteria	Bacillus subtilis	4415	4229	0.957871	22383849	Collection of all detected genes over 104 conditions
Bacteria	Bacillus anthracis	5825	5176	0.888584	20438648	Collection of all detected genes across four conditions.
Bacteria	Synechococcus elongatus	2665	2419	0.907692	21612627	Single condition. Cutoff of >2 average reads/nt for each ORF (note that >4 cutoff yields only 2002 ORFs detected or 75% coverage)
Bacteria	Clostridium beijerinckii	6654	5024	0.755035	21962126	Collection of all detected genes across six conditions.
Bacteria	Thermotoga maritima	1897	1873	0.987348	This Study	Collection of all detected genes with FPKM cutoff of >8 over four conditions
