# Supplementary material for: The Genome Organization of Thermotoga maritima Reflects Its Lifestyle
Source: PLoS Genet. 2013 Apr 25;9(4):e1003485. doi: 10.1371/journal.pgen.1003485 (PMC3636130; doi:10.1371/journal.pgen.1003485)
Supplement: Table S8 — Non-quantitative peptide-level data mapped to the updated T. maritima annotation. (XLSX) [file pgen.1003485.s012.xlsx]

## Sheet: TableS8
Table S8. Non-quantitative peptide-level data mapped to the updated T. maritima annotation
Gene	Peptide ID	Left Coordinate	Right Coordinate	Strand (+/-)	Spectral Count
					Log Phase	Carbon Limited Late Exponential	Total
Tmari_0002	peptide_-_3764_3790	3764	3790	-	1	0	1
Tmari_0002	peptide_-_3713_3763	3713	3763	-	3	2	5
Tmari_0002	peptide_-_3713_3763	3713	3763	-	1	3	4
Tmari_0002	peptide_-_3707_3763	3707	3763	-	1	1	2
Tmari_0002	peptide_-_3641_3688	3641	3688	-	2	4	6
Tmari_0003	peptide_-_5713_5784	5713	5784	-	1	1	2
Tmari_0003	peptide_-_5713_5754	5713	5754	-	0	1	1
Tmari_0003	peptide_-_5533_5553	5533	5553	-	2	2	4
Tmari_0003	peptide_-_5347_5376	5347	5376	-	1	1	2
Tmari_0003	peptide_-_5482_5517	5482	5517	-	3	6	9
Tmari_0003	peptide_-_5980_6009	5980	6009	-	1	2	3
Tmari_0003	peptide_-_5608_5664	5608	5664	-	14	8	22
Tmari_0003	peptide_-_5599_5664	5599	5664	-	5	0	5
Tmari_0003	peptide_-_5674_5697	5674	5697	-	3	3	6
Tmari_0003	peptide_-_5713_5766	5713	5766	-	6	4	10
Tmari_0003	peptide_-_6049_6105	6049	6105	-	0	1	1
Tmari_0003	peptide_-_5281_5337	5281	5337	-	24	26	50
Tmari_0003	peptide_-_5713_5742	5713	5742	-	0	1	1
Tmari_0003	peptide_-_5608_5658	5608	5658	-	13	18	31
Tmari_0003	peptide_-_5599_5658	5599	5658	-	3	3	6
Tmari_0003	peptide_-_5554_5589	5554	5589	-	7	6	13
Tmari_0003	peptide_-_5554_5589	5554	5589	-	6	12	18
Tmari_0003	peptide_-_5533_5589	5533	5589	-	0	1	1
Tmari_0003	peptide_-_5713_5763	5713	5763	-	6	7	13
Tmari_0003	peptide_-_5707_5763	5707	5763	-	1	2	3
Tmari_0003	peptide_-_5458_5478	5458	5478	-	1	0	1
Tmari_0003	peptide_-_5449_5478	5449	5478	-	0	3	3
Tmari_0003	peptide_-_5902_5928	5902	5928	-	0	1	1
Tmari_0003	peptide_-_5902_5928	5902	5928	-	2	2	4
Tmari_0003	peptide_-_5407_5448	5407	5448	-	5	3	8
Tmari_0003	peptide_-_5125_5151	5125	5151	-	0	2	2
Tmari_0003	peptide_-_5869_5889	5869	5889	-	1	1	2
Tmari_0003	peptide_-_5845_5889	5845	5889	-	3	3	6
Tmari_0003	peptide_-_5347_5385	5347	5385	-	5	7	12
Tmari_0003	peptide_-_6010_6048	6010	6048	-	0	2	2
Tmari_0003	peptide_-_5458_5481	5458	5481	-	2	1	3
Tmari_0003	peptide_-_5449_5481	5449	5481	-	1	0	1
Tmari_0003	peptide_-_5929_5964	5929	5964	-	3	3	6
Tmari_0003	peptide_-_5929_5979	5929	5979	-	0	1	1
Tmari_0003	peptide_-_6049_6102	6049	6102	-	2	4	6
Tmari_0003	peptide_-_5407_5439	5407	5439	-	1	0	1
Tmari_0003	peptide_-_5608_5655	5608	5655	-	1	2	3
Tmari_0004	peptide_-_6355_6408	6355	6408	-	0	1	1
Tmari_0004	peptide_-_6148_6195	6148	6195	-	1	2	3
Tmari_0004	peptide_-_6856_6891	6856	6891	-	1	3	4
Tmari_0004	peptide_-_7420_7461	7420	7461	-	1	2	3
Tmari_0004	peptide_-_7162_7251	7162	7251	-	0	1	1
Tmari_0004	peptide_-_6754_6795	6754	6795	-	1	0	1
Tmari_0004	peptide_-_7258_7302	7258	7302	-	1	1	2
Tmari_0004	peptide_-_6196_6243	6196	6243	-	3	4	7
Tmari_0004	peptide_-_6148_6243	6148	6243	-	3	1	4
Tmari_0004	peptide_-_6301_6333	6301	6333	-	3	2	5
Tmari_0004	peptide_-_6796_6855	6796	6855	-	0	1	1
Tmari_0004	peptide_-_6913_6960	6913	6960	-	0	1	1
Tmari_0004	peptide_-_6640_6687	6640	6687	-	3	4	7
Tmari_0004	peptide_-_6196_6246	6196	6246	-	0	1	1
Tmari_0005	peptide_+_7771_7821	7771	7821	+	0	1	1
Tmari_0005	peptide_+_7933_8004	7933	8004	+	0	1	1
Tmari_0005	peptide_+_7933_7983	7933	7983	+	3	2	5
Tmari_0005	peptide_+_7933_8004	7933	8004	+	4	1	5
Tmari_0005	peptide_+_8125_8166	8125	8166	+	1	2	3
Tmari_0005	peptide_+_7747_7821	7747	7821	+	0	2	2
Tmari_0005	peptide_+_7747_7821	7747	7821	+	1	4	5
Tmari_0005	peptide_+_7750_7821	7750	7821	+	0	1	1
Tmari_0005	peptide_+_7750_7821	7750	7821	+	0	4	4
Tmari_0005	peptide_+_8035_8085	8035	8085	+	6	4	10
Tmari_0005	peptide_+_8035_8088	8035	8088	+	2	5	7
Tmari_0005	peptide_+_8095_8118	8095	8118	+	1	1	2
Tmari_0005	peptide_+_7576_7617	7576	7617	+	0	1	1
Tmari_0005	peptide_+_7741_7821	7741	7821	+	0	2	2
Tmari_0005	peptide_+_8119_8166	8119	8166	+	10	8	18
Tmari_0005	peptide_+_7531_7575	7531	7575	+	3	5	8
Tmari_0005	peptide_+_7531_7575	7531	7575	+	4	9	13
Tmari_0005	peptide_+_7867_7890	7867	7890	+	0	1	1
Tmari_0006	peptide_-_8238_8306	8238	8306	-	1	1	2
Tmari_0006	peptide_-_8238_8294	8238	8294	-	6	3	9
Tmari_0006	peptide_-_8238_8312	8238	8312	-	1	4	5
Tmari_0006	peptide_-_8241_8321	8241	8321	-	2	4	6
Tmari_0006	peptide_-_8238_8321	8238	8321	-	3	6	9
Tmari_0006	peptide_-_8406_8477	8406	8477	-	1	1	2
Tmari_0006	peptide_-_8400_8477	8400	8477	-	0	1	1
Tmari_0006	peptide_-_8385_8477	8385	8477	-	6	23	29
Tmari_0006	peptide_-_8406_8483	8406	8483	-	3	0	3
Tmari_0006	peptide_-_8385_8483	8385	8483	-	33	18	51
Tmari_0006	peptide_-_8355_8384	8355	8384	-	3	5	8
Tmari_0006	peptide_-_8343_8384	8343	8384	-	13	13	26
Tmari_0006	peptide_-_8340_8384	8340	8384	-	2	0	2
Tmari_0006	peptide_-_8532_8564	8532	8564	-	15	17	32
Tmari_0006	peptide_-_8517_8564	8517	8564	-	3	1	4
Tmari_0006	peptide_-_8517_8549	8517	8549	-	1	0	1
Tmari_0006	peptide_-_8406_8462	8406	8462	-	0	2	2
Tmari_0006	peptide_-_8400_8462	8400	8462	-	0	3	3
Tmari_0006	peptide_-_8397_8462	8397	8462	-	2	2	4
Tmari_0006	peptide_-_8385_8462	8385	8462	-	115	232	347
Tmari_0006	peptide_-_8355_8462	8355	8462	-	5	5	10
Tmari_0006	peptide_-_8343_8462	8343	8462	-	0	1	1
Tmari_0006	peptide_-_8385_8426	8385	8426	-	0	1	1
Tmari_0006	peptide_-_8385_8447	8385	8447	-	1	0	1
Tmari_0006	peptide_-_8241_8291	8241	8291	-	0	3	3
Tmari_0006	peptide_-_8238_8291	8238	8291	-	4	3	7
Tmari_0006	peptide_-_8385_8444	8385	8444	-	5	7	12
Tmari_0006	peptide_-_8385_8453	8385	8453	-	0	2	2
Tmari_0006	peptide_-_8292_8339	8292	8339	-	0	1	1
Tmari_0006	peptide_-_8289_8339	8289	8339	-	0	2	2
Tmari_0006	peptide_-_8241_8339	8241	8339	-	5	6	11
Tmari_0006	peptide_-_8238_8339	8238	8339	-	8	5	13
Tmari_0006	peptide_-_8595_8618	8595	8618	-	6	7	13
Tmari_0006	peptide_-_8565_8594	8565	8594	-	5	3	8
Tmari_0006	peptide_-_8550_8594	8550	8594	-	2	1	3
Tmari_0006	peptide_-_8532_8594	8532	8594	-	1	2	3
Tmari_0006	peptide_-_8517_8594	8517	8594	-	1	0	1
Tmari_0006	peptide_-_8406_8486	8406	8486	-	4	4	8
Tmari_0006	peptide_-_8400_8486	8400	8486	-	0	1	1
Tmari_0006	peptide_-_8385_8486	8385	8486	-	34	11	45
Tmari_0006	peptide_-_8241_8342	8241	8342	-	0	3	3
Tmari_0006	peptide_-_8238_8342	8238	8342	-	0	5	5
Tmari_0006	peptide_-_8238_8288	8238	8288	-	5	2	7
Tmari_0006	peptide_-_8238_8309	8238	8309	-	1	2	3
Tmari_0006	peptide_-_8241_8282	8241	8282	-	2	2	4
Tmari_0006	peptide_-_8238_8282	8238	8282	-	14	15	29
Tmari_0006	peptide_-_8532_8567	8532	8567	-	1	0	1
Tmari_0006	peptide_-_8241_8303	8241	8303	-	1	0	1
Tmari_0006	peptide_-_8238_8303	8238	8303	-	2	1	3
Tmari_0006	peptide_-_8238_8285	8238	8285	-	4	1	5
Tmari_0006	peptide_-_8532_8570	8532	8570	-	0	1	1
Tmari_0007	peptide_-_9551_9604	9551	9604	-	1	0	1
Tmari_0007	peptide_-_9197_9247	9197	9247	-	3	3	6
Tmari_0007	peptide_-_9839_9877	9839	9877	-	0	1	1
Tmari_0007	peptide_-_10247_10297	10247	10297	-	1	0	1
Tmari_0007	peptide_-_9764_9820	9764	9820	-	1	0	1
Tmari_0007	peptide_-_10043_10072	10043	10072	-	1	0	1
Tmari_0007	peptide_-_9764_9826	9764	9826	-	1	0	1
Tmari_0007	peptide_-_9908_9940	9908	9940	-	2	0	2
Tmari_0007	peptide_-_10043_10075	10043	10075	-	1	0	1
Tmari_0007	peptide_-_9455_9496	9455	9496	-	1	1	2
Tmari_0007	peptide_-_8987_9031	8987	9031	-	1	0	1
Tmari_0007	peptide_-_8813_8845	8813	8845	-	12	7	19
Tmari_0007	peptide_-_9986_10018	9986	10018	-	5	2	7
Tmari_0007	peptide_-_9977_10018	9977	10018	-	2	0	2
Tmari_0007	peptide_-_9962_10018	9962	10018	-	5	0	5
Tmari_0007	peptide_-_9986_10018	9986	10018	-	10	7	17
Tmari_0007	peptide_-_9977_10018	9977	10018	-	2	2	4
Tmari_0007	peptide_-_9962_10018	9962	10018	-	6	3	9
Tmari_0007	peptide_-_10142_10168	10142	10168	-	1	2	3
Tmari_0007	peptide_-_10355_10378	10355	10378	-	3	1	4
Tmari_0007	peptide_-_10352_10378	10352	10378	-	0	1	1
Tmari_0007	peptide_-_10328_10378	10328	10378	-	1	0	1
Tmari_0007	peptide_-_9401_9442	9401	9442	-	2	0	2
Tmari_0007	peptide_-_9962_9985	9962	9985	-	2	0	2
Tmari_0007	peptide_-_9956_9985	9956	9985	-	2	1	3
Tmari_0007	peptide_-_9839_9889	9839	9889	-	5	1	6
Tmari_0007	peptide_-_9839_9889	9839	9889	-	4	4	8
Tmari_0007	peptide_-_9476_9523	9476	9523	-	4	1	5
Tmari_0007	peptide_-_9455_9523	9455	9523	-	15	9	24
Tmari_0007	peptide_-_8987_9034	8987	9034	-	6	7	13
Tmari_0007	peptide_-_8981_9034	8981	9034	-	3	0	3
Tmari_0007	peptide_-_8969_9034	8969	9034	-	1	0	1
Tmari_0007	peptide_-_8957_9034	8957	9034	-	1	1	2
Tmari_0007	peptide_-_9839_9892	9839	9892	-	1	0	1
Tmari_0007	peptide_-_9839_9892	9839	9892	-	3	0	3
Tmari_0007	peptide_-_8987_9058	8987	9058	-	2	0	2
Tmari_0007	peptide_-_8987_9055	8987	9055	-	1	0	1
Tmari_0007	peptide_-_9332_9373	9332	9373	-	3	1	4
Tmari_0007	peptide_-_9332_9373	9332	9373	-	13	11	24
Tmari_0007	peptide_-_9290_9373	9290	9373	-	1	0	1
Tmari_0007	peptide_-_9287_9373	9287	9373	-	1	0	1
Tmari_0007	peptide_-_9281_9373	9281	9373	-	1	0	1
Tmari_0007	peptide_-_9962_10003	9962	10003	-	1	0	1
Tmari_0007	peptide_-_10355_10387	10355	10387	-	5	0	5
Tmari_0007	peptide_-_10352_10387	10352	10387	-	7	3	10
Tmari_0007	peptide_-_10328_10387	10328	10387	-	5	1	6
Tmari_0007	peptide_-_9380_9400	9380	9400	-	9	3	12
Tmari_0007	peptide_-_9332_9379	9332	9379	-	5	3	8
Tmari_0007	peptide_-_9332_9379	9332	9379	-	13	6	19
Tmari_0007	peptide_-_8633_8668	8633	8668	-	4	2	6
Tmari_0007	peptide_-_10328_10351	10328	10351	-	7	5	12
Tmari_0007	peptide_-_9401_9430	9401	9430	-	8	3	11
Tmari_0007	peptide_-_9380_9430	9380	9430	-	4	2	6
Tmari_0007	peptide_-_9374_9430	9374	9430	-	2	0	2
Tmari_0007	peptide_-_10142_10180	10142	10180	-	1	1	2
Tmari_0007	peptide_-_9764_9829	9764	9829	-	2	0	2
Tmari_0007	peptide_-_10043_10084	10043	10084	-	1	0	1
Tmari_0007	peptide_-_9962_10006	9962	10006	-	1	0	1
Tmari_0007	peptide_-_9719_9745	9719	9745	-	7	8	15
Tmari_0007	peptide_-_8876_8899	8876	8899	-	3	0	3
Tmari_0007	peptide_-_10199_10225	10199	10225	-	5	4	9
Tmari_0007	peptide_-_10193_10225	10193	10225	-	5	3	8
Tmari_0007	peptide_-_9290_9331	9290	9331	-	3	4	7
Tmari_0007	peptide_-_9287_9331	9287	9331	-	25	6	31
Tmari_0007	peptide_-_9629_9691	9629	9691	-	24	0	24
Tmari_0007	peptide_-_9629_9691	9629	9691	-	65	9	74
Tmari_0007	peptide_-_9908_9955	9908	9955	-	9	5	14
Tmari_0007	peptide_-_9563_9628	9563	9628	-	2	0	2
Tmari_0007	peptide_-_10169_10192	10169	10192	-	1	0	1
Tmari_0007	peptide_-_10328_10354	10328	10354	-	4	3	7
Tmari_0007	peptide_-_9401_9433	9401	9433	-	8	5	13
Tmari_0007	peptide_-_9380_9433	9380	9433	-	4	1	5
Tmari_0007	peptide_-_9692_9718	9692	9718	-	2	4	6
Tmari_0007	peptide_-_10064_10090	10064	10090	-	6	6	12
Tmari_0007	peptide_-_10043_10090	10043	10090	-	24	10	34
Tmari_0007	peptide_-_10019_10090	10019	10090	-	6	4	10
Tmari_0007	peptide_-_8714_8749	8714	8749	-	0	1	1
Tmari_0007	peptide_-_9764_9838	9764	9838	-	2	0	2
Tmari_0007	peptide_-_9764_9838	9764	9838	-	13	3	16
Tmari_0007	peptide_-_9746_9838	9746	9838	-	2	0	2
Tmari_0007	peptide_-_10115_10141	10115	10141	-	7	4	11
Tmari_0007	peptide_-_10112_10141	10112	10141	-	12	4	16
Tmari_0007	peptide_-_10247_10327	10247	10327	-	4	0	4
Tmari_0007	peptide_-_10247_10327	10247	10327	-	5	3	8
Tmari_0007	peptide_-_8876_8908	8876	8908	-	9	4	13
Tmari_0007	peptide_-_8870_8908	8870	8908	-	8	2	10
Tmari_0007	peptide_-_8867_8908	8867	8908	-	0	1	1
Tmari_0007	peptide_-_8987_9013	8987	9013	-	1	0	1
Tmari_0007	peptide_-_9332_9367	9332	9367	-	3	0	3
Tmari_0007	peptide_-_10247_10294	10247	10294	-	4	0	4
Tmari_0007	peptide_-_8987_9028	8987	9028	-	2	0	2
Tmari_0007	peptide_-_9455_9487	9455	9487	-	1	1	2
Tmari_0007	peptide_-_9764_9832	9764	9832	-	3	0	3
Tmari_0007	peptide_-_9281_9352	9281	9352	-	1	0	1
Tmari_0007	peptide_-_9380_9427	9380	9427	-	1	0	1
Tmari_0007	peptide_-_9455_9508	9455	9508	-	3	3	6
Tmari_0008	peptide_-_10781_10813	10781	10813	-	0	2	2
Tmari_0008	peptide_-_10640_10699	10640	10699	-	1	0	1
Tmari_0008	peptide_-_10763_10795	10763	10795	-	1	0	1
Tmari_0008	peptide_-_10781_10810	10781	10810	-	4	3	7
Tmari_0008	peptide_-_10781_10816	10781	10816	-	17	17	34
Tmari_0008	peptide_-_10766_10816	10766	10816	-	0	1	1
Tmari_0008	peptide_-_10781_10837	10781	10837	-	4	0	4
Tmari_0008	peptide_-_10565_10594	10565	10594	-	1	0	1
Tmari_0008	peptide_-_10565_10597	10565	10597	-	10	7	17
Tmari_0008	peptide_-_10487_10510	10487	10510	-	2	1	3
Tmari_0008	peptide_-_10484_10510	10484	10510	-	1	3	4
Tmari_0009	peptide_-_10972_11010	10972	11010	-	1	0	1
Tmari_0009	peptide_-_10972_11040	10972	11040	-	1	0	1
Tmari_0009	peptide_-_10972_11025	10972	11025	-	1	0	1
Tmari_0009	peptide_-_10972_11025	10972	11025	-	3	0	3
Tmari_0009	peptide_-_10972_11037	10972	11037	-	1	0	1
Tmari_0009	peptide_-_10972_11037	10972	11037	-	1	0	1
Tmari_0009	peptide_-_10873_10971	10873	10971	-	1	0	1
Tmari_0009	peptide_-_10909_10971	10909	10971	-	1	0	1
Tmari_0009	peptide_-_10909_10971	10909	10971	-	3	1	4
Tmari_0009	peptide_-_10972_11043	10972	11043	-	5	3	8
Tmari_0009	peptide_-_10972_11043	10972	11043	-	14	7	21
Tmari_0009	peptide_-_10873_10908	10873	10908	-	1	0	1
Tmari_0009	peptide_-_10873_10908	10873	10908	-	9	3	12
Tmari_0009	peptide_-_10909_10953	10909	10953	-	1	2	3
Tmari_0010	peptide_+_11967_12017	11967	12017	+	0	1	1
Tmari_0010	peptide_+_12201_12242	12201	12242	+	0	1	1
Tmari_0010	peptide_+_11955_12017	11955	12017	+	2	0	2
Tmari_0010	peptide_+_11949_12017	11949	12017	+	1	0	1
Tmari_0010	peptide_+_12198_12242	12198	12242	+	0	1	1
Tmari_0010	peptide_+_11652_11708	11652	11708	+	2	0	2
Tmari_0010	peptide_+_11958_12017	11958	12017	+	2	0	2
Tmari_0010	peptide_+_11616_11708	11616	11708	+	0	1	1
Tmari_0010	peptide_+_11589_11708	11589	11708	+	7	2	9
Tmari_0010	peptide_+_12186_12224	12186	12224	+	1	2	3
Tmari_0010	peptide_+_12186_12224	12186	12224	+	2	1	3
Tmari_0010	peptide_+_12186_12242	12186	12242	+	2	2	4
Tmari_0010	peptide_+_11925_11996	11925	11996	+	1	1	2
Tmari_0010	peptide_+_11925_12017	11925	12017	+	3	6	9
Tmari_0010	peptide_+_12018_12059	12018	12059	+	43	108	151
Tmari_0010	peptide_+_11832_11858	11832	11858	+	1	0	1
Tmari_0010	peptide_+_12183_12224	12183	12224	+	3	1	4
Tmari_0010	peptide_+_12183_12224	12183	12224	+	5	4	9
Tmari_0010	peptide_+_12183_12242	12183	12242	+	2	0	2
Tmari_0010	peptide_+_12180_12224	12180	12224	+	2	1	3
Tmari_0010	peptide_+_12180_12224	12180	12224	+	2	3	5
Tmari_0010	peptide_+_12156_12179	12156	12179	+	4	2	6
Tmari_0010	peptide_+_11931_11996	11931	11996	+	2	2	4
Tmari_0010	peptide_+_11931_12017	11931	12017	+	12	14	26
Tmari_0010	peptide_+_11892_11924	11892	11924	+	1	1	2
Tmari_0010	peptide_+_12159_12182	12159	12182	+	2	2	4
Tmari_0010	peptide_+_11655_11708	11655	11708	+	1	0	1
Tmari_0010	peptide_+_11952_12017	11952	12017	+	1	0	1
Tmari_0010	peptide_+_12024_12059	12024	12059	+	0	4	4
Tmari_0010	peptide_+_11601_11708	11601	11708	+	0	3	3
Tmari_0010	peptide_+_11934_12017	11934	12017	+	1	0	1
Tmari_0010	peptide_+_11961_12017	11961	12017	+	4	4	8
Tmari_0010	peptide_+_11937_12017	11937	12017	+	5	7	12
Tmari_0010	peptide_+_11550_11588	11550	11588	+	0	1	1
Tmari_0010	peptide_+_11547_11588	11547	11588	+	3	4	7
Tmari_0010	peptide_+_11547_11588	11547	11588	+	7	8	15
Tmari_0010	peptide_+_11859_11891	11859	11891	+	4	2	6
Tmari_0010	peptide_+_11859_11894	11859	11894	+	1	0	1
Tmari_0010	peptide_+_11754_11804	11754	11804	+	0	1	1
Tmari_0010	peptide_+_12096_12128	12096	12128	+	1	0	1
Tmari_0010	peptide_+_12096_12128	12096	12128	+	1	1	2
Tmari_0010	peptide_+_11895_11924	11895	11924	+	4	3	7
Tmari_0010	peptide_+_11895_11930	11895	11930	+	0	1	1
Tmari_0010	peptide_+_11709_11753	11709	11753	+	10	3	13
Tmari_0010	peptide_+_11709_11753	11709	11753	+	12	14	26
Tmari_0010	peptide_+_12069_12095	12069	12095	+	5	5	10
Tmari_0010	peptide_+_12075_12128	12075	12128	+	1	0	1
Tmari_0010	peptide_+_11940_12017	11940	12017	+	1	0	1
Tmari_0010	peptide_+_11718_11753	11718	11753	+	0	1	1
Tmari_0010	peptide_+_11637_11708	11637	11708	+	3	5	8
Tmari_0011	peptide_+_13038_13100	13038	13100	+	1	0	1
Tmari_0011	peptide_+_12792_12851	12792	12851	+	1	0	1
Tmari_0011	peptide_+_13041_13100	13041	13100	+	1	1	2
Tmari_0011	peptide_+_12363_12416	12363	12416	+	1	0	1
Tmari_0011	peptide_+_13044_13100	13044	13100	+	1	0	1
Tmari_0011	peptide_+_12852_12881	12852	12881	+	1	4	5
Tmari_0011	peptide_+_12627_12668	12627	12668	+	3	3	6
Tmari_0011	peptide_+_12774_12836	12774	12836	+	2	0	2
Tmari_0011	peptide_+_12774_12836	12774	12836	+	7	13	20
Tmari_0011	peptide_+_12774_12851	12774	12851	+	6	2	8
Tmari_0011	peptide_+_12555_12584	12555	12584	+	0	1	1
Tmari_0011	peptide_+_12555_12587	12555	12587	+	1	0	1
Tmari_0011	peptide_+_12975_13031	12975	13031	+	4	1	5
Tmari_0011	peptide_+_12345_12416	12345	12416	+	5	7	12
Tmari_0011	peptide_+_13032_13058	13032	13058	+	0	1	1
Tmari_0011	peptide_+_13032_13094	13032	13094	+	0	1	1
Tmari_0011	peptide_+_13032_13100	13032	13100	+	3	2	5
Tmari_0011	peptide_+_12516_12554	12516	12554	+	0	1	1
Tmari_0011	peptide_+_12516_12554	12516	12554	+	2	0	2
Tmari_0011	peptide_+_12516_12584	12516	12584	+	0	1	1
Tmari_0011	peptide_+_12516_12587	12516	12587	+	2	0	2
Tmari_0011	peptide_+_12588_12620	12588	12620	+	10	11	21
Tmari_0011	peptide_+_12588_12668	12588	12668	+	1	0	1
Tmari_0011	peptide_+_13059_13100	13059	13100	+	16	15	31
Tmari_0011	peptide_+_13059_13130	13059	13130	+	1	3	4
Tmari_0011	peptide_+_13002_13031	13002	13031	+	0	1	1
Tmari_0011	peptide_+_12783_12836	12783	12836	+	0	1	1
Tmari_0011	peptide_+_12795_12836	12795	12836	+	1	2	3
Tmari_0011	peptide_+_12756_12836	12756	12836	+	0	4	4
Tmari_0011	peptide_+_12756_12851	12756	12851	+	1	1	2
Tmari_0011	peptide_+_12756_12836	12756	12836	+	5	10	15
Tmari_0011	peptide_+_12756_12851	12756	12851	+	5	2	7
Tmari_0011	peptide_+_12756_12857	12756	12857	+	1	0	1
Tmari_0011	peptide_+_12330_12416	12330	12416	+	3	3	6
Tmari_0011	peptide_+_12330_12419	12330	12419	+	1	1	2
Tmari_0011	peptide_+_12711_12755	12711	12755	+	1	7	8
Tmari_0011	peptide_+_12954_12974	12954	12974	+	1	0	1
Tmari_0011	peptide_+_12954_12992	12954	12992	+	2	0	2
Tmari_0011	peptide_+_12954_12992	12954	12992	+	1	0	1
Tmari_0011	peptide_+_12702_12755	12702	12755	+	1	1	2
Tmari_0011	peptide_+_12480_12515	12480	12515	+	3	4	7
Tmari_0011	peptide_+_12993_13031	12993	13031	+	8	8	16
Tmari_0011	peptide_+_12993_13052	12993	13052	+	1	0	1
Tmari_0011	peptide_+_12993_13058	12993	13058	+	4	4	8
Tmari_0011	peptide_+_12993_13100	12993	13100	+	1	1	2
Tmari_0011	peptide_+_12669_12701	12669	12701	+	1	0	1
Tmari_0011	peptide_+_12882_12932	12882	12932	+	15	7	22
Tmari_0011	peptide_+_12882_12926	12882	12926	+	0	2	2
Tmari_0011	peptide_+_12882_12932	12882	12932	+	38	34	72
Tmari_0011	peptide_+_12882_12953	12882	12953	+	1	0	1
Tmari_0011	peptide_+_12882_12953	12882	12953	+	0	1	1
Tmari_0011	peptide_+_13101_13130	13101	13130	+	8	8	16
Tmari_0011	peptide_+_12621_12668	12621	12668	+	4	7	11
Tmari_0011	peptide_+_12789_12836	12789	12836	+	2	3	5
Tmari_0012	peptide_+_13335_13388	13335	13388	+	9	18	27
Tmari_0012	peptide_+_13329_13388	13329	13388	+	17	18	35
Tmari_0012	peptide_+_13347_13388	13347	13388	+	3	5	8
Tmari_0012	peptide_+_13506_13574	13506	13574	+	9	5	14
Tmari_0012	peptide_+_13338_13388	13338	13388	+	4	4	8
Tmari_0012	peptide_+_13314_13352	13314	13352	+	3	3	6
Tmari_0012	peptide_+_13314_13352	13314	13352	+	8	11	19
Tmari_0012	peptide_+_13314_13388	13314	13388	+	1	4	5
Tmari_0012	peptide_+_13617_13646	13617	13646	+	1	0	1
Tmari_0012	peptide_+_13605_13643	13605	13643	+	2	5	7
Tmari_0012	peptide_+_13605_13646	13605	13646	+	1	6	7
Tmari_0012	peptide_+_13485_13574	13485	13574	+	0	2	2
Tmari_0012	peptide_+_13530_13574	13530	13574	+	0	1	1
Tmari_0012	peptide_+_13332_13388	13332	13388	+	8	16	24
Tmari_0012	peptide_+_13344_13388	13344	13388	+	6	10	16
Tmari_0012	peptide_+_13515_13574	13515	13574	+	16	5	21
Tmari_0012	peptide_+_13515_13577	13515	13577	+	0	1	1
Tmari_0012	peptide_+_13515_13580	13515	13580	+	0	1	1
Tmari_0012	peptide_+_13488_13574	13488	13574	+	4	2	6
Tmari_0012	peptide_+_13752_13781	13752	13781	+	2	1	3
Tmari_0012	peptide_+_13518_13574	13518	13574	+	4	2	6
Tmari_0012	peptide_+_13482_13556	13482	13556	+	0	2	2
Tmari_0012	peptide_+_13482_13574	13482	13574	+	2	1	3
Tmari_0012	peptide_+_13536_13574	13536	13574	+	2	0	2
Tmari_0012	peptide_+_13653_13685	13653	13685	+	0	2	2
Tmari_0012	peptide_+_13509_13574	13509	13574	+	22	8	30
Tmari_0012	peptide_+_13509_13577	13509	13577	+	0	1	1
Tmari_0012	peptide_+_13557_13574	13557	13574	+	3	1	4
Tmari_0012	peptide_+_13749_13781	13749	13781	+	11	13	24
Tmari_0012	peptide_+_13599_13643	13599	13643	+	1	0	1
Tmari_0012	peptide_+_13599_13646	13599	13646	+	40	7	47
Tmari_0012	peptide_+_13746_13781	13746	13781	+	25	36	61
Tmari_0012	peptide_+_13260_13277	13260	13277	+	1	0	1
Tmari_0012	peptide_+_13734_13781	13734	13781	+	9	2	11
Tmari_0012	peptide_+_13734_13781	13734	13781	+	14	11	25
Tmari_0012	peptide_+_13644_13685	13644	13685	+	3	5	8
Tmari_0012	peptide_+_13308_13352	13308	13352	+	19	22	41
Tmari_0012	peptide_+_13308_13388	13308	13388	+	22	22	44
Tmari_0012	peptide_+_13308_13352	13308	13352	+	38	59	97
Tmari_0012	peptide_+_13308_13355	13308	13355	+	1	0	1
Tmari_0012	peptide_+_13308_13358	13308	13358	+	3	5	8
Tmari_0012	peptide_+_13308_13376	13308	13376	+	0	2	2
Tmari_0012	peptide_+_13308_13388	13308	13388	+	34	105	139
Tmari_0012	peptide_+_13353_13388	13353	13388	+	17	29	46
Tmari_0012	peptide_+_13326_13388	13326	13388	+	19	32	51
Tmari_0012	peptide_+_13341_13388	13341	13388	+	7	8	15
Tmari_0012	peptide_+_13494_13556	13494	13556	+	2	1	3
Tmari_0012	peptide_+_13494_13574	13494	13574	+	31	15	46
Tmari_0012	peptide_+_13494_13577	13494	13577	+	1	1	2
Tmari_0012	peptide_+_13494_13580	13494	13580	+	1	1	2
Tmari_0012	peptide_+_13521_13574	13521	13574	+	16	6	22
Tmari_0012	peptide_+_13521_13577	13521	13577	+	2	1	3
Tmari_0012	peptide_+_13521_13580	13521	13580	+	0	1	1
Tmari_0012	peptide_+_13497_13556	13497	13556	+	11	7	18
Tmari_0012	peptide_+_13497_13574	13497	13574	+	51	27	78
Tmari_0012	peptide_+_13497_13577	13497	13577	+	1	1	2
Tmari_0012	peptide_+_13497_13580	13497	13580	+	2	1	3
Tmari_0012	peptide_+_13323_13352	13323	13352	+	7	10	17
Tmari_0012	peptide_+_13323_13388	13323	13388	+	13	22	35
Tmari_0012	peptide_+_13461_13574	13461	13574	+	12	6	18
Tmari_0012	peptide_+_13503_13574	13503	13574	+	8	5	13
Tmari_0012	peptide_+_13320_13388	13320	13388	+	3	5	8
Tmari_0012	peptide_+_13320_13352	13320	13352	+	3	5	8
Tmari_0012	peptide_+_13320_13388	13320	13388	+	4	13	17
Tmari_0012	peptide_+_13407_13439	13407	13439	+	1	0	1
Tmari_0012	peptide_+_13290_13388	13290	13388	+	2	4	6
Tmari_0012	peptide_+_13647_13685	13647	13685	+	2	0	2
Tmari_0012	peptide_+_13647_13685	13647	13685	+	8	8	16
Tmari_0012	peptide_+_13725_13781	13725	13781	+	0	2	2
Tmari_0012	peptide_+_13419_13439	13419	13439	+	3	11	14
Tmari_0012	peptide_+_13446_13556	13446	13556	+	36	29	65
Tmari_0012	peptide_+_13446_13574	13446	13574	+	71	57	128
Tmari_0012	peptide_+_13446_13577	13446	13577	+	4	5	9
Tmari_0012	peptide_+_13446_13580	13446	13580	+	1	1	2
Tmari_0012	peptide_+_13440_13556	13440	13556	+	3	2	5
Tmari_0012	peptide_+_13686_13721	13686	13721	+	8	11	19
Tmari_0012	peptide_+_13686_13724	13686	13724	+	14	16	30
Tmari_0012	peptide_+_13686_13733	13686	13733	+	4	1	5
Tmari_0012	peptide_+_13311_13352	13311	13352	+	2	0	2
Tmari_0012	peptide_+_13524_13574	13524	13574	+	3	2	5
Tmari_0012	peptide_+_13524_13580	13524	13580	+	0	1	1
Tmari_0012	peptide_+_13500_13556	13500	13556	+	5	5	10
Tmari_0012	peptide_+_13500_13574	13500	13574	+	70	40	110
Tmari_0012	peptide_+_13500_13577	13500	13577	+	2	2	4
Tmari_0012	peptide_+_13500_13580	13500	13580	+	2	1	3
Tmari_0012	peptide_+_13317_13352	13317	13352	+	1	1	2
Tmari_0012	peptide_+_13317_13388	13317	13388	+	3	2	5
Tmari_0012	peptide_+_13491_13574	13491	13574	+	7	5	12
Tmari_0012	peptide_+_13611_13643	13611	13643	+	1	0	1
Tmari_0012	peptide_+_13611_13646	13611	13646	+	4	2	6
Tmari_0012	peptide_+_13512_13574	13512	13574	+	16	7	23
Tmari_0012	peptide_+_13479_13556	13479	13556	+	0	1	1
Tmari_0012	peptide_+_13545_13574	13545	13574	+	1	0	1
Tmari_0012	peptide_+_13701_13733	13701	13733	+	1	0	1
Tmari_0012	peptide_+_13608_13643	13608	13643	+	0	2	2
Tmari_0012	peptide_+_13608_13646	13608	13646	+	1	1	2
Tmari_0012	peptide_+_13476_13556	13476	13556	+	0	1	1
Tmari_0013	peptide_+_13989_14027	13989	14027	+	2	2	4
Tmari_0013	peptide_+_13989_14027	13989	14027	+	5	9	14
Tmari_0013	peptide_+_13860_13901	13860	13901	+	2	3	5
Tmari_0013	peptide_+_13869_13901	13869	13901	+	1	1	2
Tmari_0013	peptide_+_13863_13901	13863	13901	+	11	13	24
Tmari_0013	peptide_+_13956_14027	13956	14027	+	1	0	1
Tmari_0013	peptide_+_13956_14027	13956	14027	+	0	1	1
Tmari_0013	peptide_+_13956_14027	13956	14027	+	1	3	4
Tmari_0013	peptide_+_13857_13901	13857	13901	+	24	27	51
Tmari_0013	peptide_+_13857_13904	13857	13904	+	1	0	1
Tmari_0013	peptide_+_13950_14027	13950	14027	+	1	4	5
Tmari_0013	peptide_+_14028_14051	14028	14051	+	1	1	2
Tmari_0013	peptide_+_14085_14132	14085	14132	+	18	13	31
Tmari_0013	peptide_+_14085_14132	14085	14132	+	44	56	100
Tmari_0013	peptide_+_13848_13901	13848	13901	+	19	20	39
Tmari_0013	peptide_+_13839_13901	13839	13901	+	7	3	10
Tmari_0013	peptide_+_13866_13901	13866	13901	+	2	0	2
Tmari_0013	peptide_+_13902_13925	13902	13925	+	3	2	5
Tmari_0013	peptide_+_13926_13955	13926	13955	+	1	1	2
Tmari_0013	peptide_+_13854_13901	13854	13901	+	3	1	4
Tmari_0014	peptide_+_15176_15220	15176	15220	+	2	2	4
Tmari_0014	peptide_+_14225_14272	14225	14272	+	1	2	3
Tmari_0014	peptide_+_14282_14371	14282	14371	+	0	1	1
Tmari_0014	peptide_+_14609_14710	14609	14710	+	0	1	1
Tmari_0014	peptide_+_14558_14602	14558	14602	+	0	2	2
Tmari_0014	peptide_+_15251_15295	15251	15295	+	5	5	10
Tmari_0014	peptide_+_15161_15220	15161	15220	+	2	4	6
Tmari_0014	peptide_+_14393_14443	14393	14443	+	4	3	7
Tmari_0014	peptide_+_15179_15220	15179	15220	+	2	0	2
Tmari_0014	peptide_+_14435_14473	14435	14473	+	1	2	3
Tmari_0014	peptide_+_14384_14443	14384	14443	+	7	4	11
Tmari_0014	peptide_+_14384_14473	14384	14473	+	0	2	2
Tmari_0014	peptide_+_15113_15154	15113	15154	+	0	1	1
Tmari_0014	peptide_+_14165_14200	14165	14200	+	3	5	8
Tmari_0014	peptide_+_14165_14200	14165	14200	+	3	6	9
Tmari_0014	peptide_+_14342_14443	14342	14443	+	1	0	1
Tmari_0014	peptide_+_14228_14272	14228	14272	+	8	8	16
Tmari_0014	peptide_+_14504_14602	14504	14602	+	1	2	3
Tmari_0014	peptide_+_14651_14710	14651	14710	+	3	1	4
Tmari_0014	peptide_+_15257_15295	15257	15295	+	0	1	1
Tmari_0014	peptide_+_14324_14371	14324	14371	+	4	3	7
Tmari_0014	peptide_+_14861_14893	14861	14893	+	3	0	3
Tmari_0014	peptide_+_14417_14473	14417	14473	+	0	1	1
Tmari_0014	peptide_+_14303_14371	14303	14371	+	3	3	6
Tmari_0014	peptide_+_14303_14371	14303	14371	+	0	1	1
Tmari_0014	peptide_+_14303_14371	14303	14371	+	7	7	14
Tmari_0014	peptide_+_14210_14272	14210	14272	+	10	1	11
Tmari_0014	peptide_+_14156_14200	14156	14200	+	1	1	2
Tmari_0014	peptide_+_14318_14371	14318	14371	+	6	5	11
Tmari_0014	peptide_+_14561_14602	14561	14602	+	1	0	1
Tmari_0014	peptide_+_15170_15220	15170	15220	+	3	0	3
Tmari_0014	peptide_+_14555_14602	14555	14602	+	2	0	2
Tmari_0014	peptide_+_15122_15220	15122	15220	+	1	2	3
Tmari_0014	peptide_+_14657_14710	14657	14710	+	1	0	1
Tmari_0014	peptide_+_14855_14893	14855	14893	+	22	30	52
Tmari_0014	peptide_+_14855_14896	14855	14896	+	1	2	3
Tmari_0014	peptide_+_14276_14371	14276	14371	+	1	1	2
Tmari_0014	peptide_+_14486_14530	14486	14530	+	2	0	2
Tmari_0014	peptide_+_14777_14815	14777	14815	+	1	0	1
Tmari_0014	peptide_+_14414_14443	14414	14443	+	1	0	1
Tmari_0014	peptide_+_14669_14710	14669	14710	+	0	1	1
Tmari_0014	peptide_+_14327_14371	14327	14371	+	4	3	7
Tmari_0014	peptide_+_14429_14473	14429	14473	+	0	1	1
Tmari_0014	peptide_+_14660_14710	14660	14710	+	4	0	4
Tmari_0014	peptide_+_15266_15295	15266	15295	+	4	1	5
Tmari_0014	peptide_+_14309_14371	14309	14371	+	27	16	43
Tmari_0014	peptide_+_14309_14371	14309	14371	+	329	277	606
Tmari_0014	peptide_+_14546_14602	14546	14602	+	3	2	5
Tmari_0014	peptide_+_15248_15295	15248	15295	+	23	29	52
Tmari_0014	peptide_+_15248_15313	15248	15313	+	4	3	7
Tmari_0014	peptide_+_14870_14893	14870	14893	+	5	2	7
Tmari_0014	peptide_+_15056_15085	15056	15085	+	0	1	1
Tmari_0014	peptide_+_15056_15088	15056	15088	+	2	5	7
Tmari_0014	peptide_+_14714_14812	14714	14812	+	2	3	5
Tmari_0014	peptide_+_14714_14815	14714	14815	+	2	2	4
Tmari_0014	peptide_+_14714_14749	14714	14749	+	0	1	1
Tmari_0014	peptide_+_14714_14782	14714	14782	+	0	2	2
Tmari_0014	peptide_+_14714_14812	14714	14812	+	4	6	10
Tmari_0014	peptide_+_14714_14815	14714	14815	+	4	4	8
Tmari_0014	peptide_+_15029_15055	15029	15055	+	0	1	1
Tmari_0014	peptide_+_14711_14815	14711	14815	+	1	1	2
Tmari_0014	peptide_+_14711_14812	14711	14812	+	0	3	3
Tmari_0014	peptide_+_14711_14815	14711	14815	+	1	4	5
Tmari_0014	peptide_+_14846_14869	14846	14869	+	1	2	3
Tmari_0014	peptide_+_14846_14893	14846	14893	+	26	24	50
Tmari_0014	peptide_+_14846_14896	14846	14896	+	1	2	3
Tmari_0014	peptide_+_14732_14815	14732	14815	+	2	3	5
Tmari_0014	peptide_+_14813_14845	14813	14845	+	2	5	7
Tmari_0014	peptide_+_14813_14848	14813	14848	+	2	3	5
Tmari_0014	peptide_+_14813_14845	14813	14845	+	5	8	13
Tmari_0014	peptide_+_14813_14848	14813	14848	+	3	7	10
Tmari_0014	peptide_+_15155_15220	15155	15220	+	4	5	9
Tmari_0014	peptide_+_15155_15202	15155	15202	+	0	2	2
Tmari_0014	peptide_+_15155_15220	15155	15220	+	16	22	38
Tmari_0014	peptide_+_15155_15244	15155	15244	+	1	2	3
Tmari_0014	peptide_+_15089_15154	15089	15154	+	0	2	2
Tmari_0014	peptide_+_14849_14893	14849	14893	+	37	46	83
Tmari_0014	peptide_+_14849_14896	14849	14896	+	2	1	3
Tmari_0014	peptide_+_14978_15013	14978	15013	+	2	6	8
Tmari_0014	peptide_+_14978_15019	14978	15019	+	1	0	1
Tmari_0014	peptide_+_14978_15028	14978	15028	+	9	10	19
Tmari_0014	peptide_+_14897_14920	14897	14920	+	1	1	2
Tmari_0014	peptide_+_14402_14443	14402	14443	+	1	0	1
Tmari_0014	peptide_+_14648_14710	14648	14710	+	7	2	9
Tmari_0014	peptide_+_14648_14713	14648	14713	+	0	1	1
Tmari_0014	peptide_+_14750_14812	14750	14812	+	0	1	1
Tmari_0014	peptide_+_14750_14815	14750	14815	+	0	2	2
Tmari_0014	peptide_+_14552_14602	14552	14602	+	10	5	15
Tmari_0014	peptide_+_14747_14815	14747	14815	+	0	2	2
Tmari_0014	peptide_+_14408_14443	14408	14443	+	1	0	1
Tmari_0014	peptide_+_14630_14710	14630	14710	+	0	1	1
Tmari_0014	peptide_+_14630_14710	14630	14710	+	0	1	1
Tmari_0014	peptide_+_14480_14530	14480	14530	+	0	1	1
Tmari_0014	peptide_+_14480_14530	14480	14530	+	6	2	8
Tmari_0014	peptide_+_14663_14710	14663	14710	+	0	2	2
Tmari_0014	peptide_+_15164_15220	15164	15220	+	7	4	11
Tmari_0014	peptide_+_14411_14443	14411	14443	+	2	0	2
Tmari_0014	peptide_+_14411_14473	14411	14473	+	0	3	3
Tmari_0014	peptide_+_14306_14371	14306	14371	+	6	3	9
Tmari_0014	peptide_+_14306_14371	14306	14371	+	12	9	21
Tmari_0014	peptide_+_15188_15220	15188	15220	+	0	1	1
Tmari_0014	peptide_+_14378_14443	14378	14443	+	10	7	17
Tmari_0014	peptide_+_14378_14473	14378	14473	+	0	2	2
Tmari_0014	peptide_+_14396_14443	14396	14443	+	3	1	4
Tmari_0014	peptide_+_14858_14893	14858	14893	+	2	4	6
Tmari_0014	peptide_+_14234_14272	14234	14272	+	2	0	2
Tmari_0014	peptide_+_14744_14815	14744	14815	+	0	1	1
Tmari_0014	peptide_+_15185_15220	15185	15220	+	1	1	2
Tmari_0014	peptide_+_14312_14371	14312	14371	+	4	1	5
Tmari_0014	peptide_+_14312_14371	14312	14371	+	8	4	12
Tmari_0014	peptide_+_14549_14602	14549	14602	+	4	2	6
Tmari_0014	peptide_+_14474_14530	14474	14530	+	3	1	4
Tmari_0014	peptide_+_14474_14530	14474	14530	+	3	2	5
Tmari_0014	peptide_+_14372_14443	14372	14443	+	1	0	1
Tmari_0014	peptide_+_14372_14473	14372	14473	+	2	0	2
Tmari_0014	peptide_+_14372_14419	14372	14419	+	1	1	2
Tmari_0014	peptide_+_14372_14422	14372	14422	+	3	3	6
Tmari_0014	peptide_+_14372_14443	14372	14443	+	13	8	21
Tmari_0014	peptide_+_14372_14473	14372	14473	+	0	2	2
Tmari_0014	peptide_+_14372_14419	14372	14419	+	0	1	1
Tmari_0014	peptide_+_14372_14443	14372	14443	+	2	2	4
Tmari_0014	peptide_+_14372_14473	14372	14473	+	0	1	1
Tmari_0014	peptide_+_14372_14419	14372	14419	+	0	3	3
Tmari_0014	peptide_+_14372_14422	14372	14422	+	2	4	6
Tmari_0014	peptide_+_14372_14428	14372	14428	+	0	1	1
Tmari_0014	peptide_+_14372_14443	14372	14443	+	33	40	73
Tmari_0014	peptide_+_14372_14473	14372	14473	+	1	1	2
Tmari_0014	peptide_+_14372_14473	14372	14473	+	1	13	14
Tmari_0014	peptide_+_15110_15151	15110	15151	+	0	1	1
Tmari_0014	peptide_+_15110_15154	15110	15154	+	18	25	43
Tmari_0014	peptide_+_15110_15220	15110	15220	+	2	2	4
Tmari_0014	peptide_+_15110_15220	15110	15220	+	2	4	6
Tmari_0014	peptide_+_15221_15295	15221	15295	+	0	3	3
Tmari_0014	peptide_+_15221_15313	15221	15313	+	0	1	1
Tmari_0014	peptide_+_14531_14593	14531	14593	+	0	3	3
Tmari_0014	peptide_+_14531_14596	14531	14596	+	0	2	2
Tmari_0014	peptide_+_14531_14602	14531	14602	+	287	200	487
Tmari_0014	peptide_+_14273_14296	14273	14296	+	10	11	21
Tmari_0014	peptide_+_14273_14371	14273	14371	+	1	1	2
Tmari_0014	peptide_+_14273_14371	14273	14371	+	6	3	9
Tmari_0014	peptide_+_14273_14371	14273	14371	+	2	4	6
Tmari_0014	peptide_+_14273_14371	14273	14371	+	51	68	119
Tmari_0014	peptide_+_15245_15295	15245	15295	+	50	51	101
Tmari_0014	peptide_+_15245_15313	15245	15313	+	5	9	14
Tmari_0014	peptide_+_14894_14920	14894	14920	+	1	5	6
Tmari_0014	peptide_+_14603_14626	14603	14626	+	4	2	6
Tmari_0014	peptide_+_14603_14641	14603	14641	+	1	1	2
Tmari_0014	peptide_+_14603_14710	14603	14710	+	18	7	25
Tmari_0014	peptide_+_14603_14713	14603	14713	+	1	2	3
Tmari_0014	peptide_+_14603_14641	14603	14641	+	2	5	7
Tmari_0014	peptide_+_14603_14662	14603	14662	+	0	1	1
Tmari_0014	peptide_+_14603_14668	14603	14668	+	0	1	1
Tmari_0014	peptide_+_14603_14683	14603	14683	+	2	1	3
Tmari_0014	peptide_+_14603_14707	14603	14707	+	0	1	1
Tmari_0014	peptide_+_14603_14710	14603	14710	+	48	30	78
Tmari_0014	peptide_+_14603_14713	14603	14713	+	4	8	12
Tmari_0014	peptide_+_14444_14473	14444	14473	+	3	3	6
Tmari_0014	peptide_+_14444_14473	14444	14473	+	10	12	22
Tmari_0014	peptide_+_14627_14683	14627	14683	+	0	1	1
Tmari_0014	peptide_+_14627_14710	14627	14710	+	4	11	15
Tmari_0014	peptide_+_14627_14713	14627	14713	+	0	1	1
Tmari_0014	peptide_+_14627_14683	14627	14683	+	0	2	2
Tmari_0014	peptide_+_14627_14710	14627	14710	+	9	56	65
Tmari_0014	peptide_+_14627_14713	14627	14713	+	2	4	6
Tmari_0014	peptide_+_14921_14977	14921	14977	+	1	1	2
Tmari_0014	peptide_+_14921_14977	14921	14977	+	2	1	3
Tmari_0014	peptide_+_14921_14977	14921	14977	+	0	1	1
Tmari_0014	peptide_+_14921_14977	14921	14977	+	3	4	7
Tmari_0014	peptide_+_15182_15220	15182	15220	+	3	4	7
Tmari_0014	peptide_+_15182_15220	15182	15220	+	15	14	29
Tmari_0014	peptide_+_14201_14272	14201	14272	+	52	49	101
Tmari_0014	peptide_+_14816_14848	14816	14848	+	0	1	1
Tmari_0014	peptide_+_14816_14893	14816	14893	+	1	1	2
Tmari_0014	peptide_+_14816_14845	14816	14845	+	4	6	10
Tmari_0014	peptide_+_14816_14848	14816	14848	+	4	5	9
Tmari_0014	peptide_+_14816_14893	14816	14893	+	2	3	5
Tmari_0014	peptide_+_14297_14371	14297	14371	+	19	12	31
Tmari_0014	peptide_+_14297_14353	14297	14353	+	0	2	2
Tmari_0014	peptide_+_14297_14371	14297	14371	+	17	13	30
Tmari_0014	peptide_+_14297_14353	14297	14353	+	0	1	1
Tmari_0014	peptide_+_14297_14371	14297	14371	+	20	20	40
Tmari_0014	peptide_+_14297_14353	14297	14353	+	0	1	1
Tmari_0014	peptide_+_14297_14371	14297	14371	+	102	138	240
Tmari_0014	peptide_+_14159_14200	14159	14200	+	15	18	33
Tmari_0014	peptide_+_14159_14200	14159	14200	+	34	41	75
Tmari_0014	peptide_+_14159_14272	14159	14272	+	0	1	1
Tmari_0014	peptide_+_14147_14200	14147	14200	+	2	3	5
Tmari_0014	peptide_+_14330_14371	14330	14371	+	0	1	1
Tmari_0014	peptide_+_14390_14443	14390	14443	+	2	1	3
Tmari_0014	peptide_+_15119_15154	15119	15154	+	3	2	5
Tmari_0014	peptide_+_14483_14530	14483	14530	+	2	0	2
Tmari_0014	peptide_+_14666_14710	14666	14710	+	1	0	1
Tmari_0014	peptide_+_14666_14713	14666	14713	+	0	1	1
Tmari_0014	peptide_+_14381_14443	14381	14443	+	5	4	9
Tmari_0014	peptide_+_14381_14473	14381	14473	+	0	2	2
Tmari_0014	peptide_+_14300_14371	14300	14371	+	1	0	1
Tmari_0014	peptide_+_14564_14602	14564	14602	+	0	1	1
Tmari_0014	peptide_+_14240_14272	14240	14272	+	25	21	46
Tmari_0014	peptide_+_14387_14443	14387	14443	+	3	3	6
Tmari_0014	peptide_+_14771_14815	14771	14815	+	1	0	1
Tmari_0014	peptide_+_15173_15220	15173	15220	+	2	1	3
Tmari_0014	peptide_+_14222_14272	14222	14272	+	10	7	17
Tmari_0014	peptide_+_14279_14371	14279	14371	+	2	0	2
Tmari_0014	peptide_+_14279_14371	14279	14371	+	3	3	6
Tmari_0014	peptide_+_14162_14200	14162	14200	+	4	3	7
Tmari_0014	peptide_+_14162_14200	14162	14200	+	9	13	22
Tmari_0014	peptide_+_14987_15028	14987	15028	+	3	2	5
Tmari_0014	peptide_+_14315_14371	14315	14371	+	2	4	6
Tmari_0014	peptide_+_14315_14371	14315	14371	+	5	6	11
Tmari_0014	peptide_+_14852_14893	14852	14893	+	13	16	29
Tmari_0014	peptide_+_14642_14710	14642	14710	+	9	10	19
Tmari_0014	peptide_+_14642_14713	14642	14713	+	2	1	3
Tmari_0014	peptide_+_15116_15154	15116	15154	+	7	8	15
Tmari_0014	peptide_+_14168_14200	14168	14200	+	1	2	3
Tmari_0014	peptide_+_14168_14200	14168	14200	+	9	10	19
Tmari_0014	peptide_+_14219_14272	14219	14272	+	4	3	7
Tmari_0014	peptide_+_14984_15028	14984	15028	+	1	3	4
Tmari_0014	peptide_+_14423_14473	14423	14473	+	0	3	3
Tmari_0014	peptide_+_14774_14815	14774	14815	+	1	0	1
Tmari_0014	peptide_+_14543_14602	14543	14602	+	1	1	2
Tmari_0014	peptide_+_15167_15220	15167	15220	+	6	2	8
Tmari_0014	peptide_+_14264_14371	14264	14371	+	2	2	4
Tmari_0014	peptide_+_14231_14272	14231	14272	+	27	22	49
Tmari_0014	peptide_+_14741_14812	14741	14812	+	1	1	2
Tmari_0014	peptide_+_14741_14815	14741	14815	+	1	3	4
Tmari_0014	peptide_+_14981_15028	14981	15028	+	3	2	5
Tmari_0015	peptide_+_15895_15957	15895	15957	+	0	3	3
Tmari_0015	peptide_+_15916_15957	15916	15957	+	0	1	1
Tmari_0015	peptide_+_15916_15957	15916	15957	+	1	3	4
Tmari_0015	peptide_+_15580_15612	15580	15612	+	1	1	2
Tmari_0015	peptide_+_15667_15729	15667	15729	+	2	4	6
Tmari_0015	peptide_+_15667_15729	15667	15729	+	11	12	23
Tmari_0015	peptide_+_15658_15729	15658	15729	+	3	5	8
Tmari_0015	peptide_+_15658_15729	15658	15729	+	12	12	24
Tmari_0015	peptide_+_15898_15957	15898	15957	+	5	4	9
Tmari_0015	peptide_+_15925_15957	15925	15957	+	2	2	4
Tmari_0015	peptide_+_15919_15957	15919	15957	+	1	3	4
Tmari_0015	peptide_+_16069_16107	16069	16107	+	0	2	2
Tmari_0015	peptide_+_15538_15612	15538	15612	+	2	3	5
Tmari_0015	peptide_+_15502_15612	15502	15612	+	1	3	4
Tmari_0015	peptide_+_15409_15438	15409	15438	+	1	0	1
Tmari_0015	peptide_+_15694_15729	15694	15729	+	1	0	1
Tmari_0015	peptide_+_15886_15957	15886	15957	+	1	0	1
Tmari_0015	peptide_+_15886_15966	15886	15966	+	1	0	1
Tmari_0015	peptide_+_15670_15729	15670	15729	+	3	0	3
Tmari_0015	peptide_+_15670_15729	15670	15729	+	7	9	16
Tmari_0015	peptide_+_15661_15729	15661	15729	+	1	0	1
Tmari_0015	peptide_+_15661_15729	15661	15729	+	4	4	8
Tmari_0015	peptide_+_16144_16179	16144	16179	+	1	1	2
Tmari_0015	peptide_+_15673_15729	15673	15729	+	1	1	2
Tmari_0015	peptide_+_15685_15729	15685	15729	+	0	1	1
Tmari_0015	peptide_+_15664_15729	15664	15729	+	11	6	17
Tmari_0015	peptide_+_15664_15729	15664	15729	+	12	19	31
Tmari_0015	peptide_+_15889_15957	15889	15957	+	2	0	2
Tmari_0015	peptide_+_15889_15957	15889	15957	+	9	4	13
Tmari_0015	peptide_+_16219_16248	16219	16248	+	2	2	4
Tmari_0015	peptide_+_15880_15957	15880	15957	+	1	0	1
Tmari_0015	peptide_+_15880_15966	15880	15966	+	1	1	2
Tmari_0015	peptide_+_15880_15957	15880	15957	+	13	2	15
Tmari_0015	peptide_+_15880_15966	15880	15966	+	2	0	2
Tmari_0015	peptide_+_15967_16002	15967	16002	+	0	2	2
Tmari_0015	peptide_+_15967_16011	15967	16011	+	1	1	2
Tmari_0015	peptide_+_15967_16020	15967	16020	+	16	10	26
Tmari_0015	peptide_+_15376_15402	15376	15402	+	4	11	15
Tmari_0015	peptide_+_15376_15438	15376	15438	+	8	7	15
Tmari_0015	peptide_+_16213_16248	16213	16248	+	15	12	27
Tmari_0015	peptide_+_16213_16251	16213	16251	+	1	6	7
Tmari_0015	peptide_+_15439_15459	15439	15459	+	2	1	3
Tmari_0015	peptide_+_15628_15651	15628	15651	+	1	0	1
Tmari_0015	peptide_+_15628_15717	15628	15717	+	0	1	1
Tmari_0015	peptide_+_15628_15729	15628	15729	+	1	0	1
Tmari_0015	peptide_+_15628_15729	15628	15729	+	2	1	3
Tmari_0015	peptide_+_15634_15663	15634	15663	+	0	1	1
Tmari_0015	peptide_+_15634_15717	15634	15717	+	3	1	4
Tmari_0015	peptide_+_15634_15729	15634	15729	+	4	9	13
Tmari_0015	peptide_+_15373_15402	15373	15402	+	2	5	7
Tmari_0015	peptide_+_15844_15870	15844	15870	+	0	2	2
Tmari_0015	peptide_+_15871_15957	15871	15957	+	2	4	6
Tmari_0015	peptide_+_15871_15957	15871	15957	+	9	10	19
Tmari_0015	peptide_+_15871_15966	15871	15966	+	0	1	1
Tmari_0015	peptide_+_15649_15705	15649	15705	+	0	1	1
Tmari_0015	peptide_+_15649_15717	15649	15717	+	28	22	50
Tmari_0015	peptide_+_15649_15729	15649	15729	+	9	5	14
Tmari_0015	peptide_+_15649_15729	15649	15729	+	19	23	42
Tmari_0015	peptide_+_16063_16107	16063	16107	+	27	22	49
Tmari_0015	peptide_+_16063_16119	16063	16119	+	1	2	3
Tmari_0015	peptide_+_16189_16248	16189	16248	+	11	15	26
Tmari_0015	peptide_+_16189_16251	16189	16251	+	29	12	41
Tmari_0015	peptide_+_15847_15870	15847	15870	+	0	2	2
Tmari_0015	peptide_+_15874_15957	15874	15957	+	123	110	233
Tmari_0015	peptide_+_15874_15966	15874	15966	+	3	2	5
Tmari_0015	peptide_+_15874_15957	15874	15957	+	339	228	567
Tmari_0015	peptide_+_15874_15966	15874	15966	+	71	60	131
Tmari_0015	peptide_+_15622_15648	15622	15648	+	2	0	2
Tmari_0015	peptide_+_15622_15717	15622	15717	+	0	1	1
Tmari_0015	peptide_+_16147_16179	16147	16179	+	7	4	11
Tmari_0015	peptide_+_15349_15375	15349	15375	+	4	1	5
Tmari_0015	peptide_+_15349_15402	15349	15402	+	6	14	20
Tmari_0015	peptide_+_16045_16080	16045	16080	+	3	1	4
Tmari_0015	peptide_+_16045_16107	16045	16107	+	0	1	1
Tmari_0015	peptide_+_15958_15996	15958	15996	+	0	1	1
Tmari_0015	peptide_+_15739_15792	15739	15792	+	51	46	97
Tmari_0015	peptide_+_15739_15792	15739	15792	+	366	375	741
Tmari_0015	peptide_+_15652_15690	15652	15690	+	0	2	2
Tmari_0015	peptide_+_15652_15705	15652	15705	+	0	1	1
Tmari_0015	peptide_+_15652_15717	15652	15717	+	25	38	63
Tmari_0015	peptide_+_15652_15729	15652	15729	+	58	26	84
Tmari_0015	peptide_+_15652_15729	15652	15729	+	150	174	324
Tmari_0015	peptide_+_16081_16107	16081	16107	+	13	16	29
Tmari_0015	peptide_+_15355_15402	15355	15402	+	0	2	2
Tmari_0015	peptide_+_16066_16107	16066	16107	+	3	3	6
Tmari_0015	peptide_+_15505_15612	15505	15612	+	1	0	1
Tmari_0015	peptide_+_15754_15792	15754	15792	+	2	1	3
Tmari_0015	peptide_+_15754_15792	15754	15792	+	3	2	5
Tmari_0015	peptide_+_15745_15792	15745	15792	+	3	4	7
Tmari_0015	peptide_+_15745_15792	15745	15792	+	4	4	8
Tmari_0015	peptide_+_15334_15372	15334	15372	+	1	2	3
Tmari_0015	peptide_+_15334_15375	15334	15375	+	15	10	25
Tmari_0015	peptide_+_15334_15402	15334	15402	+	2	0	2
Tmari_0015	peptide_+_15562_15612	15562	15612	+	0	2	2
Tmari_0015	peptide_+_15562_15612	15562	15612	+	0	2	2
Tmari_0015	peptide_+_15808_15843	15808	15843	+	8	5	13
Tmari_0015	peptide_+_15808_15846	15808	15846	+	1	0	1
Tmari_0015	peptide_+_16021_16062	16021	16062	+	6	5	11
Tmari_0015	peptide_+_16021_16080	16021	16080	+	1	2	3
Tmari_0015	peptide_+_16021_16107	16021	16107	+	0	1	1
Tmari_0015	peptide_+_15730_15792	15730	15792	+	27	14	41
Tmari_0015	peptide_+_15730_15792	15730	15792	+	10	13	23
Tmari_0015	peptide_+_15460_15498	15460	15498	+	5	2	7
Tmari_0015	peptide_+_16186_16212	16186	16212	+	2	2	4
Tmari_0015	peptide_+_16186_16248	16186	16248	+	6	2	8
Tmari_0015	peptide_+_16186_16251	16186	16251	+	21	1	22
Tmari_0015	peptide_+_15403_15438	15403	15438	+	0	1	1
Tmari_0015	peptide_+_16261_16287	16261	16287	+	1	3	4
Tmari_0015	peptide_+_16261_16302	16261	16302	+	37	28	65
Tmari_0015	peptide_+_16138_16167	16138	16167	+	3	4	7
Tmari_0015	peptide_+_16138_16179	16138	16179	+	6	7	13
Tmari_0015	peptide_+_15793_15843	15793	15843	+	44	45	89
Tmari_0015	peptide_+_15793_15846	15793	15846	+	13	7	20
Tmari_0015	peptide_+_16030_16062	16030	16062	+	24	19	43
Tmari_0015	peptide_+_16030_16065	16030	16065	+	3	2	5
Tmari_0015	peptide_+_16030_16080	16030	16080	+	17	10	27
Tmari_0015	peptide_+_16030_16107	16030	16107	+	17	26	43
Tmari_0015	peptide_+_15802_15843	15802	15843	+	3	0	3
Tmari_0015	peptide_+_15802_15846	15802	15846	+	0	1	1
Tmari_0015	peptide_+_15805_15843	15805	15843	+	30	26	56
Tmari_0015	peptide_+_15805_15846	15805	15846	+	2	2	4
Tmari_0015	peptide_+_15517_15612	15517	15612	+	3	1	4
Tmari_0015	peptide_+_15892_15957	15892	15957	+	3	4	7
Tmari_0015	peptide_+_15892_15957	15892	15957	+	7	12	19
Tmari_0015	peptide_+_15577_15612	15577	15612	+	1	0	1
Tmari_0015	peptide_+_15577_15612	15577	15612	+	2	1	3
Tmari_0015	peptide_+_15883_15957	15883	15957	+	11	2	13
Tmari_0015	peptide_+_15883_15966	15883	15966	+	1	1	2
Tmari_0015	peptide_+_15751_15792	15751	15792	+	8	10	18
Tmari_0015	peptide_+_15751_15792	15751	15792	+	11	18	29
Tmari_0015	peptide_+_15742_15792	15742	15792	+	0	1	1
Tmari_0015	peptide_+_16033_16062	16033	16062	+	3	2	5
Tmari_0015	peptide_+_16033_16080	16033	16080	+	3	0	3
Tmari_0015	peptide_+_15910_15957	15910	15957	+	1	2	3
Tmari_0015	peptide_+_15541_15612	15541	15612	+	0	1	1
Tmari_0015	peptide_+_15691_15729	15691	15729	+	1	1	2
Tmari_0015	peptide_+_15757_15792	15757	15792	+	1	1	2
Tmari_0015	peptide_+_15748_15792	15748	15792	+	6	5	11
Tmari_0015	peptide_+_15748_15792	15748	15792	+	3	5	8
Tmari_0016	peptide_+_17046_17099	17046	17099	+	1	2	3
Tmari_0016	peptide_+_17046_17099	17046	17099	+	2	3	5
Tmari_0016	peptide_+_16818_16865	16818	16865	+	1	4	5
Tmari_0016	peptide_+_16632_16667	16632	16667	+	4	7	11
Tmari_0016	peptide_+_16524_16553	16524	16553	+	1	4	5
Tmari_0016	peptide_+_16524_16565	16524	16565	+	2	2	4
Tmari_0016	peptide_+_16362_16436	16362	16436	+	1	2	3
Tmari_0016	peptide_+_16362_16436	16362	16436	+	8	6	14
Tmari_0016	peptide_+_16437_16478	16437	16478	+	0	1	1
Tmari_0016	peptide_+_16773_16817	16773	16817	+	3	6	9
Tmari_0016	peptide_+_16773_16865	16773	16865	+	1	0	1
Tmari_0016	peptide_+_16737_16772	16737	16772	+	0	1	1
Tmari_0016	peptide_+_16500_16523	16500	16523	+	1	0	1
Tmari_0016	peptide_+_16500_16553	16500	16553	+	1	4	5
Tmari_0016	peptide_+_16500_16565	16500	16565	+	1	0	1
Tmari_0016	peptide_+_16500_16565	16500	16565	+	1	1	2
Tmari_0016	peptide_+_16938_16988	16938	16988	+	0	1	1
Tmari_0016	peptide_+_16878_16922	16878	16922	+	4	4	8
Tmari_0016	peptide_+_16512_16553	16512	16553	+	1	0	1
Tmari_0019	peptide_-_19209_19247	19209	19247	-	1	2	3
Tmari_0019	peptide_-_18642_18680	18642	18680	-	0	1	1
Tmari_0019	peptide_-_18642_18710	18642	18710	-	0	1	1
Tmari_0019	peptide_-_18864_18890	18864	18890	-	0	2	2
Tmari_0019	peptide_-_19095_19136	19095	19136	-	2	4	6
Tmari_0019	peptide_-_18528_18566	18528	18566	-	0	1	1
Tmari_0019	peptide_-_18528_18566	18528	18566	-	0	1	1
Tmari_0019	peptide_-_19011_19046	19011	19046	-	0	1	1
Tmari_0019	peptide_-_19179_19208	19179	19208	-	0	1	1
Tmari_0019	peptide_-_18642_18683	18642	18683	-	2	0	2
Tmari_0019	peptide_-_19248_19295	19248	19295	-	2	2	4
Tmari_0019	peptide_-_18318_18347	18318	18347	-	2	4	6
Tmari_0019	peptide_-_19137_19166	19137	19166	-	0	1	1
Tmari_0020	peptide_-_20862_20900	20862	20900	-	0	1	1
Tmari_0020	peptide_-_19503_19568	19503	19568	-	2	0	2
Tmari_0020	peptide_-_20271_20336	20271	20336	-	1	0	1
Tmari_0020	peptide_-_20271_20339	20271	20339	-	0	1	1
Tmari_0020	peptide_-_20295_20348	20295	20348	-	1	1	2
Tmari_0020	peptide_-_20295_20378	20295	20378	-	1	1	2
Tmari_0020	peptide_-_20295_20357	20295	20357	-	3	0	3
Tmari_0020	peptide_-_20271_20357	20271	20357	-	1	0	1
Tmari_0020	peptide_-_20325_20357	20325	20357	-	0	4	4
Tmari_0020	peptide_-_20295_20357	20295	20357	-	1	6	7
Tmari_0020	peptide_-_20271_20357	20271	20357	-	3	3	6
Tmari_0020	peptide_-_20379_20417	20379	20417	-	2	0	2
Tmari_0020	peptide_-_20373_20417	20373	20417	-	1	0	1
Tmari_0020	peptide_-_20358_20417	20358	20417	-	10	5	15
Tmari_0020	peptide_-_20325_20417	20325	20417	-	2	0	2
Tmari_0020	peptide_-_20325_20417	20325	20417	-	3	2	5
Tmari_0020	peptide_-_20295_20417	20295	20417	-	0	1	1
Tmari_0020	peptide_-_19503_19577	19503	19577	-	4	2	6
Tmari_0020	peptide_-_21030_21050	21030	21050	-	2	4	6
Tmari_0020	peptide_-_21006_21050	21006	21050	-	1	1	2
Tmari_0020	peptide_-_21216_21248	21216	21248	-	1	2	3
Tmari_0020	peptide_-_21006_21029	21006	21029	-	3	2	5
Tmari_0020	peptide_-_20295_20351	20295	20351	-	0	2	2
Tmari_0020	peptide_-_20271_20351	20271	20351	-	1	0	1
Tmari_0020	peptide_-_19758_19790	19758	19790	-	4	1	5
Tmari_0020	peptide_-_19701_19790	19701	19790	-	0	3	3
Tmari_0020	peptide_-_20358_20456	20358	20456	-	1	0	1
Tmari_0020	peptide_-_19503_19544	19503	19544	-	2	3	5
Tmari_0020	peptide_-_19503_19544	19503	19544	-	9	8	17
Tmari_0020	peptide_-_21285_21317	21285	21317	-	0	1	1
Tmari_0020	peptide_-_19440_19502	19440	19502	-	1	1	2
Tmari_0020	peptide_-_19431_19502	19431	19502	-	1	2	3
Tmari_0020	peptide_-_20271_20399	20271	20399	-	1	0	1
Tmari_0020	peptide_-_19503_19559	19503	19559	-	0	1	1
Tmari_0020	peptide_-_20295_20345	20295	20345	-	2	2	4
Tmari_0020	peptide_-_20271_20345	20271	20345	-	0	1	1
Tmari_0021	peptide_-_21651_21686	21651	21686	-	1	0	1
Tmari_0021	peptide_-_22527_22574	22527	22574	-	2	1	3
Tmari_0021	peptide_-_21603_21650	21603	21650	-	1	1	2
Tmari_0021	peptide_-_22527_22577	22527	22577	-	6	7	13
Tmari_0021	peptide_-_22497_22526	22497	22526	-	1	0	1
Tmari_0021	peptide_-_22026_22046	22026	22046	-	2	0	2
Tmari_0021	peptide_-_21978_22025	21978	22025	-	0	1	1
Tmari_0022	peptide_-_25287_25325	25287	25325	-	2	0	2
Tmari_0022	peptide_-_25422_25454	25422	25454	-	1	0	1
Tmari_0022	peptide_-_25113_25181	25113	25181	-	1	2	3
Tmari_0022	peptide_-_25044_25082	25044	25082	-	0	1	1
Tmari_0022	peptide_-_25113_25151	25113	25151	-	3	2	5
Tmari_0022	peptide_-_25113_25154	25113	25154	-	2	0	2
Tmari_0022	peptide_-_25287_25322	25287	25322	-	3	1	4
Tmari_0022	peptide_-_25263_25322	25263	25322	-	2	2	4
Tmari_0022	peptide_-_24804_24851	24804	24851	-	0	1	1
Tmari_0022	peptide_-_25422_25451	25422	25451	-	0	1	1
Tmari_0022	peptide_-_25374_25415	25374	25415	-	4	4	8
Tmari_0022	peptide_-_25518_25553	25518	25553	-	3	0	3
Tmari_0022	peptide_-_25512_25553	25512	25553	-	1	2	3
Tmari_0022	peptide_-_25374_25412	25374	25412	-	17	11	28
Tmari_0022	peptide_-_24204_24245	24204	24245	-	1	3	4
Tmari_0022	peptide_-_24774_24803	24774	24803	-	4	5	9
Tmari_0022	peptide_-_24774_24803	24774	24803	-	1	1	2
Tmari_0022	peptide_-_24774_24803	24774	24803	-	2	0	2
Tmari_0022	peptide_-_24774_24803	24774	24803	-	8	7	15
Tmari_0022	peptide_-_24750_24803	24750	24803	-	2	2	4
Tmari_0022	peptide_-_25194_25262	25194	25262	-	1	4	5
Tmari_0022	peptide_-_25194_25262	25194	25262	-	2	2	4
Tmari_0022	peptide_-_25194_25262	25194	25262	-	6	10	16
Tmari_0022	peptide_-_24930_24965	24930	24965	-	1	3	4
Tmari_0022	peptide_-_24930_24965	24930	24965	-	4	3	7
Tmari_0022	peptide_-_24750_24773	24750	24773	-	5	4	9
Tmari_0022	peptide_-_24705_24773	24705	24773	-	4	3	7
Tmari_0022	peptide_-_23874_23918	23874	23918	-	6	7	13
Tmari_0022	peptide_-_23859_23918	23859	23918	-	2	4	6
Tmari_0022	peptide_-_23475_23510	23475	23510	-	0	1	1
Tmari_0022	peptide_-_24351_24392	24351	24392	-	2	5	7
Tmari_0022	peptide_-_24348_24392	24348	24392	-	2	6	8
Tmari_0022	peptide_-_24126_24167	24126	24167	-	3	1	4
Tmari_0022	peptide_-_23604_23636	23604	23636	-	1	0	1
Tmari_0022	peptide_-_25044_25076	25044	25076	-	28	26	54
Tmari_0022	peptide_-_23919_23957	23919	23957	-	3	4	7
Tmari_0022	peptide_-_23874_23957	23874	23957	-	1	1	2
Tmari_0022	peptide_-_24930_24968	24930	24968	-	1	2	3
Tmari_0022	peptide_-_24204_24236	24204	24236	-	3	5	8
Tmari_0022	peptide_-_24804_24887	24804	24887	-	1	11	12
Tmari_0022	peptide_-_23535_23585	23535	23585	-	1	2	3
Tmari_0022	peptide_-_24258_24284	24258	24284	-	2	4	6
Tmari_0022	peptide_-_24249_24284	24249	24284	-	4	4	8
Tmari_0022	peptide_-_24246_24284	24246	24284	-	2	3	5
Tmari_0022	peptide_-_23859_23939	23859	23939	-	1	0	1
Tmari_0022	peptide_-_24672_24704	24672	24704	-	4	3	7
Tmari_0022	peptide_-_25461_25511	25461	25511	-	12	12	24
Tmari_0022	peptide_-_24318_24347	24318	24347	-	6	4	10
Tmari_0022	peptide_-_24093_24125	24093	24125	-	0	1	1
Tmari_0022	peptide_-_24090_24125	24090	24125	-	0	2	2
Tmari_0022	peptide_-_24804_24884	24804	24884	-	0	2	2
Tmari_0022	peptide_-_24804_24884	24804	24884	-	45	65	110
Tmari_0022	peptide_-_24774_24884	24774	24884	-	0	2	2
Tmari_0022	peptide_-_24633_24659	24633	24659	-	8	7	15
Tmari_0022	peptide_-_24624_24659	24624	24659	-	1	1	2
Tmari_0022	peptide_-_25374_25418	25374	25418	-	1	0	1
Tmari_0022	peptide_-_25461_25490	25461	25490	-	1	1	2
Tmari_0022	peptide_-_25014_25040	25014	25040	-	1	0	1
Tmari_0022	peptide_-_23646_23678	23646	23678	-	0	1	1
Tmari_0022	peptide_-_23637_23678	23637	23678	-	0	1	1
Tmari_0022	peptide_-_24969_25013	24969	25013	-	1	3	4
Tmari_0022	peptide_-_24966_25013	24966	25013	-	0	2	2
Tmari_0022	peptide_-_24705_24746	24705	24746	-	3	1	4
Tmari_0022	peptide_-_24714_24746	24714	24746	-	2	3	5
Tmari_0022	peptide_-_24705_24746	24705	24746	-	5	7	12
Tmari_0022	peptide_-_23412_23441	23412	23441	-	0	1	1
Tmari_0022	peptide_-_25263_25286	25263	25286	-	5	6	11
Tmari_0022	peptide_-_25242_25286	25242	25286	-	2	1	3
Tmari_0022	peptide_-_25194_25286	25194	25286	-	0	1	1
Tmari_0022	peptide_-_23985_24038	23985	24038	-	1	2	3
Tmari_0022	peptide_-_23985_24038	23985	24038	-	3	3	6
Tmari_0022	peptide_-_24804_24875	24804	24875	-	9	13	22
Tmari_0022	peptide_-_24774_24875	24774	24875	-	0	1	1
Tmari_0022	peptide_-_24969_25004	24969	25004	-	2	1	3
Tmari_0022	peptide_-_24966_25004	24966	25004	-	1	1	2
Tmari_0022	peptide_-_25287_25358	25287	25358	-	4	0	4
Tmari_0022	peptide_-_25287_25358	25287	25358	-	9	9	18
Tmari_0022	peptide_-_25263_25358	25263	25358	-	2	0	2
Tmari_0022	peptide_-_24318_24341	24318	24341	-	0	2	2
Tmari_0022	peptide_-_25194_25241	25194	25241	-	0	3	3
Tmari_0022	peptide_-_25194_25241	25194	25241	-	1	1	2
Tmari_0022	peptide_-_25518_25556	25518	25556	-	15	20	35
Tmari_0022	peptide_-_25512_25556	25512	25556	-	7	4	11
Tmari_0022	peptide_-_25332_25373	25332	25373	-	5	3	8
Tmari_0022	peptide_-_25302_25373	25302	25373	-	1	0	1
Tmari_0022	peptide_-_25287_25373	25287	25373	-	3	1	4
Tmari_0022	peptide_-_25302_25373	25302	25373	-	5	6	11
Tmari_0022	peptide_-_25287_25373	25287	25373	-	16	16	32
Tmari_0022	peptide_-_25263_25373	25263	25373	-	3	4	7
Tmari_0022	peptide_-_24168_24203	24168	24203	-	0	1	1
Tmari_0022	peptide_-_24126_24203	24126	24203	-	0	2	2
Tmari_0022	peptide_-_23958_23984	23958	23984	-	3	6	9
Tmari_0022	peptide_-_23940_23984	23940	23984	-	0	2	2
Tmari_0022	peptide_-_23919_23984	23919	23984	-	0	1	1
Tmari_0022	peptide_-_24126_24179	24126	24179	-	0	1	1
Tmari_0022	peptide_-_25374_25421	25374	25421	-	24	18	42
Tmari_0022	peptide_-_23412_23447	23412	23447	-	1	3	4
Tmari_0022	peptide_-_25014_25043	25014	25043	-	5	5	10
Tmari_0022	peptide_-_25014_25043	25014	25043	-	10	12	22
Tmari_0022	peptide_-_25128_25175	25128	25175	-	1	1	2
Tmari_0022	peptide_-_25113_25175	25113	25175	-	8	12	20
Tmari_0022	peptide_-_25128_25175	25128	25175	-	0	1	1
Tmari_0022	peptide_-_25113_25175	25113	25175	-	35	17	52
Tmari_0022	peptide_-_24351_24401	24351	24401	-	1	2	3
Tmari_0022	peptide_-_24348_24401	24348	24401	-	1	3	4
Tmari_0022	peptide_-_24351_24401	24351	24401	-	6	5	11
Tmari_0022	peptide_-_24348_24401	24348	24401	-	9	9	18
Tmari_0022	peptide_-_24714_24749	24714	24749	-	2	1	3
Tmari_0022	peptide_-_24705_24749	24705	24749	-	6	7	13
Tmari_0022	peptide_-_24714_24749	24714	24749	-	2	4	6
Tmari_0022	peptide_-_24705_24749	24705	24749	-	10	13	23
Tmari_0022	peptide_-_24672_24749	24672	24749	-	1	0	1
Tmari_0022	peptide_-_24285_24317	24285	24317	-	2	3	5
Tmari_0022	peptide_-_25422_25460	25422	25460	-	19	19	38
Tmari_0022	peptide_-_23679_23711	23679	23711	-	0	1	1
Tmari_0022	peptide_-_23823_23858	23823	23858	-	71	84	155
Tmari_0022	peptide_-_24408_24437	24408	24437	-	2	1	3
Tmari_0022	peptide_-_24402_24437	24402	24437	-	11	10	21
Tmari_0022	peptide_-_23760_23822	23760	23822	-	1	1	2
Tmari_0022	peptide_-_24804_24842	24804	24842	-	1	4	5
Tmari_0022	peptide_-_25113_25157	25113	25157	-	1	0	1
Tmari_0022	peptide_-_25518_25565	25518	25565	-	3	1	4
Tmari_0022	peptide_-_25512_25565	25512	25565	-	3	0	3
Tmari_0022	peptide_-_25518_25565	25518	25565	-	1	5	6
Tmari_0022	peptide_-_25512_25565	25512	25565	-	4	3	7
Tmari_0022	peptide_-_25422_25457	25422	25457	-	1	2	3
Tmari_0022	peptide_-_25461_25496	25461	25496	-	0	1	1
Tmari_0022	peptide_-_25461_25502	25461	25502	-	0	1	1
Tmari_0022	peptide_-_24804_24848	24804	24848	-	0	1	1
Tmari_0022	peptide_-_23859_23903	23859	23903	-	1	0	1
Tmari_0022	peptide_-_25461_25505	25461	25505	-	1	1	2
Tmari_0022	peptide_-_23823_23855	23823	23855	-	0	1	1
Tmari_0022	peptide_-_23823_23852	23823	23852	-	2	5	7
Tmari_0022	peptide_-_25113_25160	25113	25160	-	4	1	5
Tmari_0022	peptide_-_25113_25163	25113	25163	-	2	0	2
Tmari_0024	peptide_-_25992_26027	25992	26027	-	0	1	1
Tmari_0024	peptide_-_26232_26282	26232	26282	-	0	4	4
Tmari_0024	peptide_-_25875_25907	25875	25907	-	0	1	1
Tmari_0024	peptide_-_25992_26057	25992	26057	-	0	1	1
Tmari_0024	peptide_-_26232_26270	26232	26270	-	1	1	2
Tmari_0024	peptide_-_25806_25847	25806	25847	-	4	5	9
Tmari_0024	peptide_-_25875_25928	25875	25928	-	0	8	8
Tmari_0024	peptide_-_25992_26033	25992	26033	-	1	3	4
Tmari_0024	peptide_-_25992_26033	25992	26033	-	2	3	5
Tmari_0024	peptide_-_25977_26033	25977	26033	-	0	1	1
Tmari_0024	peptide_-_26319_26345	26319	26345	-	1	2	3
Tmari_0024	peptide_-_26298_26345	26298	26345	-	2	2	4
Tmari_0024	peptide_-_26298_26324	26298	26324	-	2	1	3
Tmari_0024	peptide_-_26082_26126	26082	26126	-	6	13	19
Tmari_0024	peptide_-_26076_26126	26076	26126	-	4	0	4
Tmari_0024	peptide_-_26145_26180	26145	26180	-	6	27	33
Tmari_0024	peptide_-_26415_26453	26415	26453	-	4	5	9
Tmari_0024	peptide_-_26400_26453	26400	26453	-	1	6	7
Tmari_0024	peptide_-_26415_26459	26415	26459	-	5	24	29
Tmari_0024	peptide_-_26400_26459	26400	26459	-	6	4	10
Tmari_0024	peptide_-_26502_26528	26502	26528	-	2	2	4
Tmari_0024	peptide_-_26145_26183	26145	26183	-	4	4	8
Tmari_0024	peptide_-_25929_25976	25929	25976	-	0	1	1
Tmari_0024	peptide_-_25917_25976	25917	25976	-	1	0	1
Tmari_0024	peptide_-_25875_25976	25875	25976	-	0	1	1
Tmari_0024	peptide_-_25782_25805	25782	25805	-	1	1	2
Tmari_0024	peptide_-_25854_25874	25854	25874	-	1	1	2
Tmari_0024	peptide_-_26460_26480	26460	26480	-	1	0	1
Tmari_0024	peptide_-_26415_26480	26415	26480	-	2	2	4
Tmari_0024	peptide_-_26232_26291	26232	26291	-	10	10	20
Tmari_0024	peptide_-_25806_25838	25806	25838	-	2	1	3
Tmari_0024	peptide_-_26082_26117	26082	26117	-	0	2	2
Tmari_0024	peptide_-_25875_25916	25875	25916	-	0	2	2
Tmari_0024	peptide_-_25992_26036	25992	26036	-	1	1	2
Tmari_0024	peptide_-_25992_26039	25992	26039	-	0	1	1
Tmari_0024	peptide_-_26346_26381	26346	26381	-	4	5	9
Tmari_0024	peptide_-_26334_26381	26334	26381	-	0	5	5
Tmari_0024	peptide_-_26319_26381	26319	26381	-	0	1	1
Tmari_0024	peptide_-_25992_26060	25992	26060	-	3	2	5
Tmari_0024	peptide_-_26298_26318	26298	26318	-	0	1	1
Tmari_0024	peptide_-_25806_25853	25806	25853	-	15	28	43
Tmari_0024	peptide_-_26460_26495	26460	26495	-	0	1	1
Tmari_0024	peptide_-_26415_26495	26415	26495	-	1	0	1
Tmari_0024	peptide_-_26232_26294	26232	26294	-	17	8	25
Tmari_0024	peptide_-_26334_26387	26334	26387	-	1	3	4
Tmari_0024	peptide_-_26232_26297	26232	26297	-	2	0	2
Tmari_0024	peptide_-_26184_26231	26184	26231	-	2	2	4
Tmari_0024	peptide_-_26181_26231	26181	26231	-	1	0	1
Tmari_0024	peptide_-_26160_26231	26160	26231	-	3	1	4
Tmari_0024	peptide_-_26082_26144	26082	26144	-	5	4	9
Tmari_0024	peptide_-_26076_26144	26076	26144	-	1	0	1
Tmari_0024	peptide_-_25992_26030	25992	26030	-	0	4	4
Tmari_0024	peptide_-_26232_26279	26232	26279	-	1	6	7
Tmari_0024	peptide_-_26400_26435	26400	26435	-	0	1	1
Tmari_0024	peptide_-_26400_26444	26400	26444	-	0	1	1
Tmari_0025	peptide_-_26741_26848	26741	26848	-	3	12	15
Tmari_0025	peptide_-_26969_27043	26969	27043	-	0	3	3
Tmari_0025	peptide_-_26741_26827	26741	26827	-	4	8	12
Tmari_0025	peptide_-_26738_26827	26738	26827	-	1	0	1
Tmari_0025	peptide_-_26969_27037	26969	27037	-	4	2	6
Tmari_0025	peptide_-_26597_26638	26597	26638	-	1	0	1
Tmari_0025	peptide_-_26741_26833	26741	26833	-	5	4	9
Tmari_0025	peptide_-_26969_27001	26969	27001	-	0	1	1
Tmari_0025	peptide_-_26741_26830	26741	26830	-	5	4	9
Tmari_0025	peptide_-_27143_27187	27143	27187	-	2	1	3
Tmari_0025	peptide_-_27137_27187	27137	27187	-	2	0	2
Tmari_0025	peptide_-_26969_27010	26969	27010	-	0	4	4
Tmari_0025	peptide_-_26969_27040	26969	27040	-	1	2	3
Tmari_0025	peptide_-_27344_27385	27344	27385	-	1	0	1
Tmari_0025	peptide_-_27344_27385	27344	27385	-	1	2	3
Tmari_0025	peptide_-_27209_27250	27209	27250	-	0	3	3
Tmari_0025	peptide_-_27209_27247	27209	27247	-	1	0	1
Tmari_0025	peptide_-_27209_27247	27209	27247	-	1	1	2
Tmari_0025	peptide_-_27209_27247	27209	27247	-	5	7	12
Tmari_0025	peptide_-_26741_26839	26741	26839	-	3	5	8
Tmari_0025	peptide_-_27407_27481	27407	27481	-	1	0	1
Tmari_0025	peptide_-_27209_27262	27209	27262	-	4	1	5
Tmari_0025	peptide_-_27209_27262	27209	27262	-	4	6	10
Tmari_0025	peptide_-_27209_27262	27209	27262	-	3	7	10
Tmari_0025	peptide_-_27209_27262	27209	27262	-	7	7	14
Tmari_0025	peptide_-_26597_26635	26597	26635	-	2	2	4
Tmari_0025	peptide_-_26594_26635	26594	26635	-	1	3	4
Tmari_0025	peptide_-_26594_26629	26594	26629	-	1	0	1
Tmari_0025	peptide_-_27209_27274	27209	27274	-	1	1	2
Tmari_0025	peptide_-_27209_27274	27209	27274	-	2	1	3
Tmari_0025	peptide_-_26783_26842	26783	26842	-	0	2	2
Tmari_0025	peptide_-_26765_26842	26765	26842	-	1	2	3
Tmari_0025	peptide_-_26741_26842	26741	26842	-	16	16	32
Tmari_0025	peptide_-_26738_26842	26738	26842	-	1	1	2
Tmari_0025	peptide_-_27062_27094	27062	27094	-	5	1	6
Tmari_0025	peptide_-_26882_26920	26882	26920	-	3	1	4
Tmari_0025	peptide_-_27344_27406	27344	27406	-	2	0	2
Tmari_0025	peptide_-_27344_27406	27344	27406	-	6	5	11
Tmari_0025	peptide_-_27344_27406	27344	27406	-	12	9	21
Tmari_0025	peptide_-_26939_26956	26939	26956	-	1	1	2
Tmari_0025	peptide_-_27143_27184	27143	27184	-	4	1	5
Tmari_0025	peptide_-_27137_27184	27137	27184	-	5	4	9
Tmari_0025	peptide_-_27344_27397	27344	27397	-	4	3	7
Tmari_0025	peptide_-_27515_27547	27515	27547	-	0	1	1
Tmari_0025	peptide_-_27344_27391	27344	27391	-	0	1	1
Tmari_0025	peptide_-_26969_27055	26969	27055	-	2	4	6
Tmari_0025	peptide_-_27095_27130	27095	27130	-	9	8	17
Tmari_0025	peptide_-_27092_27130	27092	27130	-	3	2	5
Tmari_0025	peptide_-_26675_26734	26675	26734	-	0	1	1
Tmari_0025	peptide_-_27143_27190	27143	27190	-	16	14	30
Tmari_0025	peptide_-_27137_27190	27137	27190	-	44	53	97
Tmari_0025	peptide_-_27209_27277	27209	27277	-	1	0	1
Tmari_0025	peptide_-_26843_26866	26843	26866	-	1	0	1
Tmari_0025	peptide_-_27515_27550	27515	27550	-	7	3	10
Tmari_0025	peptide_-_26843_26866	26843	26866	-	3	3	6
Tmari_0025	peptide_-_27515_27550	27515	27550	-	5	6	11
Tmari_0025	peptide_-_26969_27061	26969	27061	-	0	1	1
Tmari_0025	peptide_-_27095_27133	27095	27133	-	3	2	5
Tmari_0025	peptide_-_27092_27133	27092	27133	-	2	6	8
Tmari_0025	peptide_-_27095_27136	27095	27136	-	3	1	4
Tmari_0025	peptide_-_27092_27136	27092	27136	-	0	1	1
Tmari_0025	peptide_-_27293_27331	27293	27331	-	9	6	15
Tmari_0025	peptide_-_27293_27331	27293	27331	-	14	10	24
Tmari_0025	peptide_-_27281_27331	27281	27331	-	1	0	1
Tmari_0025	peptide_-_27062_27091	27062	27091	-	2	1	3
Tmari_0025	peptide_-_27062_27091	27062	27091	-	4	2	6
Tmari_0025	peptide_-_27344_27394	27344	27394	-	2	4	6
Tmari_0025	peptide_-_27344_27400	27344	27400	-	2	2	4
Tmari_0025	peptide_-_26741_26836	26741	26836	-	8	9	17
Tmari_0025	peptide_-_27344_27388	27344	27388	-	1	2	3
Tmari_0027	peptide_-_29117_29149	29117	29149	-	0	1	1
Tmari_0027	peptide_-_29270_29311	29270	29311	-	3	1	4
Tmari_0027	peptide_-_29162_29221	29162	29221	-	0	1	1
Tmari_0027	peptide_-_29270_29317	29270	29317	-	0	5	5
Tmari_0027	peptide_-_29162_29227	29162	29227	-	1	3	4
Tmari_0027	peptide_-_29186_29227	29186	29227	-	0	3	3
Tmari_0027	peptide_-_29162_29227	29162	29227	-	2	9	11
Tmari_0027	peptide_-_29240_29269	29240	29269	-	16	11	27
Tmari_0027	peptide_-_29228_29269	29228	29269	-	1	1	2
Tmari_0028	peptide_-_29587_29619	29587	29619	-	4	4	8
Tmari_0028	peptide_-_31030_31065	31030	31065	-	2	0	2
Tmari_0028	peptide_-_30502_30567	30502	30567	-	0	1	1
Tmari_0028	peptide_-_29809_29859	29809	29859	-	1	3	4
Tmari_0028	peptide_-_29779_29859	29779	29859	-	1	3	4
Tmari_0028	peptide_-_30559_30606	30559	30606	-	3	3	6
Tmari_0028	peptide_-_29683_29706	29683	29706	-	1	1	2
Tmari_0028	peptide_-_30193_30252	30193	30252	-	1	2	3
Tmari_0028	peptide_-_30892_30960	30892	30960	-	0	1	1
Tmari_0028	peptide_-_30277_30339	30277	30339	-	1	3	4
Tmari_0028	peptide_-_30250_30339	30250	30339	-	1	2	3
Tmari_0028	peptide_-_30247_30339	30247	30339	-	1	3	4
Tmari_0028	peptide_-_29779_29832	29779	29832	-	2	3	5
Tmari_0028	peptide_-_29776_29832	29776	29832	-	1	0	1
Tmari_0028	peptide_-_29809_29838	29809	29838	-	3	2	5
Tmari_0028	peptide_-_29779_29838	29779	29838	-	2	2	4
Tmari_0028	peptide_-_29776_29838	29776	29838	-	5	1	6
Tmari_0028	peptide_-_30664_30687	30664	30687	-	1	0	1
Tmari_0028	peptide_-_29512_29577	29512	29577	-	10	6	16
Tmari_0028	peptide_-_30502_30546	30502	30546	-	1	0	1
Tmari_0028	peptide_-_29989_30018	29989	30018	-	1	3	4
Tmari_0028	peptide_-_29779_29820	29779	29820	-	2	2	4
Tmari_0028	peptide_-_30250_30285	30250	30285	-	3	0	3
Tmari_0028	peptide_-_30247_30285	30247	30285	-	4	3	7
Tmari_0028	peptide_-_29779_29829	29779	29829	-	3	1	4
Tmari_0028	peptide_-_29776_29829	29776	29829	-	5	1	6
Tmari_0028	peptide_-_30193_30240	30193	30240	-	0	1	1
Tmari_0028	peptide_-_30193_30240	30193	30240	-	2	1	3
Tmari_0028	peptide_-_30250_30333	30250	30333	-	2	1	3
Tmari_0028	peptide_-_30277_30333	30277	30333	-	3	4	7
Tmari_0028	peptide_-_30250_30333	30250	30333	-	7	4	11
Tmari_0028	peptide_-_30247_30333	30247	30333	-	3	3	6
Tmari_0028	peptide_-_30892_30936	30892	30936	-	1	0	1
Tmari_0028	peptide_-_30892_30930	30892	30930	-	4	1	5
Tmari_0028	peptide_-_30193_30237	30193	30237	-	1	1	2
Tmari_0028	peptide_-_30250_30330	30250	30330	-	1	0	1
Tmari_0028	peptide_-_30277_30330	30277	30330	-	3	1	4
Tmari_0028	peptide_-_30250_30330	30250	30330	-	3	1	4
Tmari_0028	peptide_-_30247_30330	30247	30330	-	2	3	5
Tmari_0028	peptide_-_30277_30312	30277	30312	-	1	0	1
Tmari_0028	peptide_-_30250_30312	30250	30312	-	1	1	2
Tmari_0028	peptide_-_30247_30312	30247	30312	-	1	0	1
Tmari_0028	peptide_-_30250_30297	30250	30297	-	2	2	4
Tmari_0028	peptide_-_30247_30297	30247	30297	-	4	4	8
Tmari_0028	peptide_-_30502_30549	30502	30549	-	0	1	1
Tmari_0028	peptide_-_30892_30933	30892	30933	-	3	0	3
Tmari_0028	peptide_-_29911_29961	29911	29961	-	1	2	3
Tmari_0028	peptide_-_30148_30189	30148	30189	-	1	3	4
Tmari_0028	peptide_-_30388_30453	30388	30453	-	5	4	9
Tmari_0028	peptide_-_30385_30453	30385	30453	-	2	0	2
Tmari_0028	peptide_-_30499_30528	30499	30528	-	1	1	2
Tmari_0028	peptide_-_31030_31077	31030	31077	-	2	0	2
Tmari_0028	peptide_-_30703_30774	30703	30774	-	0	1	1
Tmari_0028	peptide_-_29512_29592	29512	29592	-	5	5	10
Tmari_0028	peptide_-_29911_29958	29911	29958	-	0	4	4
Tmari_0028	peptide_-_30346_30384	30346	30384	-	5	4	9
Tmari_0028	peptide_-_30343_30384	30343	30384	-	8	5	13
Tmari_0028	peptide_-_30346_30384	30346	30384	-	10	10	20
Tmari_0028	peptide_-_30343_30384	30343	30384	-	11	12	23
Tmari_0028	peptide_-_30826_30861	30826	30861	-	4	5	9
Tmari_0028	peptide_-_30823_30861	30823	30861	-	1	0	1
Tmari_0028	peptide_-_30793_30861	30793	30861	-	2	4	6
Tmari_0028	peptide_-_30793_30861	30793	30861	-	8	10	18
Tmari_0028	peptide_-_30778_30861	30778	30861	-	1	0	1
Tmari_0028	peptide_-_30862_30891	30862	30891	-	4	3	7
Tmari_0028	peptide_-_29779_29808	29779	29808	-	5	6	11
Tmari_0028	peptide_-_29776_29808	29776	29808	-	1	5	6
Tmari_0028	peptide_-_30301_30342	30301	30342	-	2	2	4
Tmari_0028	peptide_-_30298_30342	30298	30342	-	2	1	3
Tmari_0028	peptide_-_30277_30342	30277	30342	-	4	5	9
Tmari_0028	peptide_-_30250_30342	30250	30342	-	13	5	18
Tmari_0028	peptide_-_30247_30342	30247	30342	-	3	5	8
Tmari_0028	peptide_-_30301_30342	30301	30342	-	2	2	4
Tmari_0028	peptide_-_30298_30342	30298	30342	-	1	5	6
Tmari_0028	peptide_-_30277_30342	30277	30342	-	14	19	33
Tmari_0028	peptide_-_30268_30342	30268	30342	-	2	3	5
Tmari_0028	peptide_-_30250_30342	30250	30342	-	36	27	63
Tmari_0028	peptide_-_30247_30342	30247	30342	-	5	6	11
Tmari_0028	peptide_-_30616_30642	30616	30642	-	2	2	4
Tmari_0028	peptide_-_30559_30591	30559	30591	-	4	4	8
Tmari_0028	peptide_-_30502_30591	30502	30591	-	0	1	1
Tmari_0028	peptide_-_30703_30753	30703	30753	-	3	5	8
Tmari_0028	peptide_-_30826_30855	30826	30855	-	0	1	1
Tmari_0028	peptide_-_30793_30855	30793	30855	-	3	1	4
Tmari_0028	peptide_-_30793_30855	30793	30855	-	7	7	14
Tmari_0028	peptide_-_30895_30945	30895	30945	-	2	5	7
Tmari_0028	peptide_-_30892_30945	30892	30945	-	15	14	29
Tmari_0028	peptide_-_30877_30945	30877	30945	-	1	0	1
Tmari_0028	peptide_-_30388_30468	30388	30468	-	5	9	14
Tmari_0028	peptide_-_30472_30498	30472	30498	-	8	8	16
Tmari_0028	peptide_-_30469_30498	30469	30498	-	0	2	2
Tmari_0028	peptide_-_29911_29979	29911	29979	-	0	2	2
Tmari_0028	peptide_-_29482_29511	29482	29511	-	10	10	20
Tmari_0028	peptide_-_29482_29511	29482	29511	-	7	7	14
Tmari_0028	peptide_-_30169_30192	30169	30192	-	2	1	3
Tmari_0028	peptide_-_30148_30192	30148	30192	-	18	9	27
Tmari_0028	peptide_-_30127_30192	30127	30192	-	3	2	5
Tmari_0028	peptide_-_30277_30345	30277	30345	-	1	0	1
Tmari_0028	peptide_-_30250_30345	30250	30345	-	2	1	3
Tmari_0028	peptide_-_30247_30345	30247	30345	-	1	0	1
Tmari_0028	peptide_-_30277_30345	30277	30345	-	4	2	6
Tmari_0028	peptide_-_30250_30345	30250	30345	-	4	1	5
Tmari_0028	peptide_-_30247_30345	30247	30345	-	2	3	5
Tmari_0028	peptide_-_30433_30471	30433	30471	-	2	0	2
Tmari_0028	peptide_-_30427_30471	30427	30471	-	5	5	10
Tmari_0028	peptide_-_30388_30471	30388	30471	-	14	15	29
Tmari_0028	peptide_-_30385_30471	30385	30471	-	4	9	13
Tmari_0028	peptide_-_30472_30501	30472	30501	-	6	6	12
Tmari_0028	peptide_-_30469_30501	30469	30501	-	1	1	2
Tmari_0028	peptide_-_29536_29586	29536	29586	-	0	1	1
Tmari_0028	peptide_-_29512_29586	29512	29586	-	15	15	30
Tmari_0028	peptide_-_29491_29586	29491	29586	-	4	5	9
Tmari_0028	peptide_-_29482_29586	29482	29586	-	1	1	2
Tmari_0028	peptide_-_29482_29586	29482	29586	-	3	2	5
Tmari_0028	peptide_-_30223_30249	30223	30249	-	5	5	10
Tmari_0028	peptide_-_30193_30249	30193	30249	-	7	6	13
Tmari_0028	peptide_-_30169_30249	30169	30249	-	1	0	1
Tmari_0028	peptide_-_30199_30249	30199	30249	-	3	2	5
Tmari_0028	peptide_-_30193_30249	30193	30249	-	8	11	19
Tmari_0028	peptide_-_30169_30249	30169	30249	-	5	5	10
Tmari_0028	peptide_-_30148_30249	30148	30249	-	3	1	4
Tmari_0028	peptide_-_30079_30126	30079	30126	-	0	1	1
Tmari_0028	peptide_-_30673_30702	30673	30702	-	1	1	2
Tmari_0028	peptide_-_30664_30702	30664	30702	-	13	15	28
Tmari_0028	peptide_-_30661_30702	30661	30702	-	2	4	6
Tmari_0028	peptide_-_29845_29883	29845	29883	-	6	7	13
Tmari_0028	peptide_-_30250_30276	30250	30276	-	1	0	1
Tmari_0028	peptide_-_30247_30276	30247	30276	-	3	7	10
Tmari_0028	peptide_-_29845_29895	29845	29895	-	5	8	13
Tmari_0028	peptide_-_29809_29895	29809	29895	-	1	1	2
Tmari_0028	peptide_-_29512_29583	29512	29583	-	19	15	34
Tmari_0028	peptide_-_29482_29583	29482	29583	-	2	4	6
Tmari_0028	peptide_-_29482_29583	29482	29583	-	0	2	2
Tmari_0028	peptide_-_29989_30024	29989	30024	-	18	20	38
Tmari_0028	peptide_-_30199_30246	30199	30246	-	2	2	4
Tmari_0028	peptide_-_30193_30246	30193	30246	-	8	8	16
Tmari_0028	peptide_-_30169_30246	30169	30246	-	6	2	8
Tmari_0028	peptide_-_30199_30246	30199	30246	-	0	1	1
Tmari_0028	peptide_-_30193_30246	30193	30246	-	12	9	21
Tmari_0028	peptide_-_30169_30246	30169	30246	-	7	5	12
Tmari_0028	peptide_-_30166_30246	30166	30246	-	1	0	1
Tmari_0028	peptide_-_30148_30246	30148	30246	-	7	3	10
Tmari_0028	peptide_-_30793_30876	30793	30876	-	0	2	2
Tmari_0028	peptide_-_30592_30615	30592	30615	-	1	2	3
Tmari_0028	peptide_-_30571_30615	30571	30615	-	1	0	1
Tmari_0028	peptide_-_30568_30615	30568	30615	-	0	1	1
Tmari_0028	peptide_-_30559_30615	30559	30615	-	19	16	35
Tmari_0028	peptide_-_29620_29682	29620	29682	-	1	2	3
Tmari_0028	peptide_-_30148_30186	30148	30186	-	1	0	1
Tmari_0028	peptide_-_29779_29814	29779	29814	-	4	2	6
Tmari_0028	peptide_-_29776_29814	29776	29814	-	1	0	1
Tmari_0028	peptide_-_30247_30291	30247	30291	-	3	0	3
Tmari_0028	peptide_-_30892_30939	30892	30939	-	2	3	5
Tmari_0028	peptide_-_29512_29553	29512	29553	-	1	1	2
Tmari_0028	peptide_-_29779_29817	29779	29817	-	1	0	1
Tmari_0028	peptide_-_31090_31116	31090	31116	-	1	0	1
Tmari_0028	peptide_-_29845_29889	29845	29889	-	1	5	6
Tmari_0028	peptide_-_30892_30951	30892	30951	-	1	2	3
Tmari_0028	peptide_-_31090_31161	31090	31161	-	1	3	4
Tmari_0028	peptide_-_31090_31161	31090	31161	-	5	6	11
Tmari_0028	peptide_-_29683_29733	29683	29733	-	2	0	2
Tmari_0028	peptide_-_29809_29835	29809	29835	-	3	0	3
Tmari_0028	peptide_-_29779_29835	29779	29835	-	2	3	5
Tmari_0028	peptide_-_29776_29835	29776	29835	-	2	0	2
Tmari_0028	peptide_-_30502_30540	30502	30540	-	0	1	1
Tmari_0028	peptide_-_31090_31164	31090	31164	-	1	2	3
Tmari_0028	peptide_-_29845_29880	29845	29880	-	1	0	1
Tmari_0028	peptide_-_29512_29568	29512	29568	-	1	0	1
Tmari_0028	peptide_-_30703_30765	30703	30765	-	1	1	2
Tmari_0028	peptide_-_29512_29571	29512	29571	-	8	4	12
Tmari_0028	peptide_-_31090_31149	31090	31149	-	1	0	1
Tmari_0028	peptide_-_30718_30771	30718	30771	-	1	0	1
Tmari_0028	peptide_-_30703_30771	30703	30771	-	3	3	6
Tmari_0028	peptide_-_30718_30771	30718	30771	-	3	4	7
Tmari_0028	peptide_-_30703_30771	30703	30771	-	3	5	8
Tmari_0028	peptide_-_31060_31089	31060	31089	-	4	3	7
Tmari_0028	peptide_-_31039_31089	31039	31089	-	1	1	2
Tmari_0028	peptide_-_31030_31089	31030	31089	-	2	0	2
Tmari_0028	peptide_-_29683_29739	29683	29739	-	1	0	1
Tmari_0028	peptide_-_29683_29739	29683	29739	-	5	3	8
Tmari_0028	peptide_-_30502_30558	30502	30558	-	21	17	38
Tmari_0028	peptide_-_30499_30558	30499	30558	-	11	15	26
Tmari_0028	peptide_-_30193_30222	30193	30222	-	2	2	4
Tmari_0028	peptide_-_30193_30222	30193	30222	-	4	5	9
Tmari_0028	peptide_-_30169_30222	30169	30222	-	2	3	5
Tmari_0028	peptide_-_29740_29760	29740	29760	-	1	3	4
Tmari_0028	peptide_-_29707_29760	29707	29760	-	0	2	2
Tmari_0028	peptide_-_29683_29760	29683	29760	-	1	0	1
Tmari_0028	peptide_-_30703_30777	30703	30777	-	0	1	1
Tmari_0028	peptide_-_31006_31029	31006	31029	-	0	1	1
Tmari_0028	peptide_-_30346_30387	30346	30387	-	12	6	18
Tmari_0028	peptide_-_30343_30387	30343	30387	-	14	7	21
Tmari_0028	peptide_-_30346_30387	30346	30387	-	10	11	21
Tmari_0028	peptide_-_30343_30387	30343	30387	-	23	24	47
Tmari_0028	peptide_-_29845_29892	29845	29892	-	36	31	67
Tmari_0028	peptide_-_29809_29892	29809	29892	-	3	7	10
Tmari_0028	peptide_-_29779_29892	29779	29892	-	5	3	8
Tmari_0028	peptide_-_29776_29892	29776	29892	-	2	5	7
Tmari_0028	peptide_-_29911_29988	29911	29988	-	1	1	2
Tmari_0028	peptide_-_29989_30045	29989	30045	-	3	1	4
Tmari_0028	peptide_-_30616_30663	30616	30663	-	9	18	27
Tmari_0028	peptide_-_30073_30147	30073	30147	-	0	1	1
Tmari_0028	peptide_-_30952_31005	30952	31005	-	0	1	1
Tmari_0028	peptide_-_30946_31005	30946	31005	-	12	9	21
Tmari_0028	peptide_-_30892_31005	30892	31005	-	4	5	9
Tmari_0028	peptide_-_30877_31005	30877	31005	-	1	3	4
Tmari_0028	peptide_-_29809_29844	29809	29844	-	20	15	35
Tmari_0028	peptide_-_29779_29844	29779	29844	-	18	25	43
Tmari_0028	peptide_-_29776_29844	29776	29844	-	30	13	43
Tmari_0028	peptide_-_29761_29844	29761	29844	-	0	2	2
Tmari_0028	peptide_-_31039_31059	31039	31059	-	1	5	6
Tmari_0028	peptide_-_31030_31059	31030	31059	-	7	4	11
Tmari_0028	peptide_-_30946_30999	30946	30999	-	3	4	7
Tmari_0028	peptide_-_29512_29589	29512	29589	-	3	3	6
Tmari_0028	peptide_-_29845_29886	29845	29886	-	1	2	3
Tmari_0028	peptide_-_30250_30306	30250	30306	-	1	0	1
Tmari_0028	peptide_-_30247_30306	30247	30306	-	0	1	1
Tmari_0028	peptide_-_29911_29949	29911	29949	-	6	9	15
Tmari_0028	peptide_-_29911_29955	29911	29955	-	5	1	6
Tmari_0028	peptide_-_30193_30234	30193	30234	-	1	1	2
Tmari_0028	peptide_-_30193_30243	30193	30243	-	3	2	5
Tmari_0028	peptide_-_30892_30948	30892	30948	-	1	1	2
Tmari_0028	peptide_-_29809_29865	29809	29865	-	1	0	1
Tmari_0028	peptide_-_30616_30660	30616	30660	-	1	0	1
Tmari_0028	peptide_-_29512_29544	29512	29544	-	1	0	1
Tmari_0028	peptide_-_29779_29823	29779	29823	-	3	7	10
Tmari_0028	peptide_-_29845_29877	29845	29877	-	0	1	1
Tmari_0028	peptide_-_30388_30441	30388	30441	-	0	2	2
Tmari_0028	peptide_-_29911_29946	29911	29946	-	0	5	5
Tmari_0028	peptide_-_30559_30600	30559	30600	-	1	2	3
Tmari_0028	peptide_-_30388_30426	30388	30426	-	2	3	5
Tmari_0028	peptide_-_30946_30990	30946	30990	-	10	6	16
Tmari_0028	peptide_-_30892_30990	30892	30990	-	1	0	1
Tmari_0028	peptide_-_29512_29565	29512	29565	-	12	13	25
Tmari_0028	peptide_-_29779_29868	29779	29868	-	0	1	1
Tmari_0028	peptide_-_29779_29826	29779	29826	-	4	4	8
Tmari_0028	peptide_-_29776_29826	29776	29826	-	3	0	3
Tmari_0028	peptide_-_30388_30432	30388	30432	-	3	2	5
Tmari_0028	peptide_-_29809_29862	29809	29862	-	1	0	1
Tmari_0028	peptide_-_29779_29862	29779	29862	-	1	0	1
Tmari_0028	peptide_-_29512_29556	29512	29556	-	2	1	3
Tmari_0028	peptide_-_30499_30543	30499	30543	-	1	1	2
Tmari_0028	peptide_-_30946_31002	30946	31002	-	2	0	2
Tmari_0028	peptide_-_29911_29952	29911	29952	-	0	2	2
Tmari_0028	peptide_-_30616_30651	30616	30651	-	0	1	1
Tmari_0028	peptide_-_29809_29841	29809	29841	-	6	2	8
Tmari_0028	peptide_-_29779_29841	29779	29841	-	3	5	8
Tmari_0028	peptide_-_29776_29841	29776	29841	-	5	5	10
Tmari_0028	peptide_-_30277_30336	30277	30336	-	1	1	2
Tmari_0028	peptide_-_30250_30336	30250	30336	-	2	2	4
Tmari_0028	peptide_-_30277_30336	30277	30336	-	4	7	11
Tmari_0028	peptide_-_30250_30336	30250	30336	-	7	6	13
Tmari_0028	peptide_-_30247_30336	30247	30336	-	5	6	11
Tmari_0028	peptide_-_30277_30327	30277	30327	-	2	2	4
Tmari_0028	peptide_-_30250_30327	30250	30327	-	2	2	4
Tmari_0028	peptide_-_30247_30327	30247	30327	-	3	2	5
Tmari_0029	peptide_-_31735_31773	31735	31773	-	0	1	1
Tmari_0029	peptide_-_31336_31365	31336	31365	-	0	1	1
Tmari_0029	peptide_-_32290_32325	32290	32325	-	2	1	3
Tmari_0029	peptide_-_32272_32325	32272	32325	-	2	0	2
Tmari_0029	peptide_-_32272_32328	32272	32328	-	1	0	1
Tmari_0029	peptide_-_31336_31386	31336	31386	-	1	0	1
Tmari_0029	peptide_-_32107_32130	32107	32130	-	3	0	3
Tmari_0029	peptide_-_31336_31392	31336	31392	-	11	9	20
Tmari_0029	peptide_-_31972_32004	31972	32004	-	2	2	4
Tmari_0029	peptide_-_31639_31674	31639	31674	-	2	3	5
Tmari_0029	peptide_-_31633_31674	31633	31674	-	5	1	6
Tmari_0029	peptide_-_31408_31443	31408	31443	-	2	1	3
Tmari_0029	peptide_-_31735_31794	31735	31794	-	1	1	2
Tmari_0029	peptide_-_31696_31734	31696	31734	-	4	7	11
Tmari_0029	peptide_-_32005_32058	32005	32058	-	2	2	4
Tmari_0029	peptide_-_32077_32112	32077	32112	-	0	1	1
Tmari_0029	peptide_-_32047_32076	32047	32076	-	3	0	3
Tmari_0029	peptide_-_32332_32361	32332	32361	-	5	5	10
Tmari_0029	peptide_-_32005_32046	32005	32046	-	8	11	19
Tmari_0029	peptide_-_31336_31407	31336	31407	-	8	5	13
Tmari_0029	peptide_-_31864_31953	31864	31953	-	1	8	9
Tmari_0029	peptide_-_32107_32145	32107	32145	-	9	4	13
Tmari_0029	peptide_-_31735_31785	31735	31785	-	1	6	7
Tmari_0029	peptide_-_32290_32331	32290	32331	-	13	16	29
Tmari_0029	peptide_-_32272_32331	32272	32331	-	12	6	18
Tmari_0029	peptide_-_32269_32331	32269	32331	-	0	1	1
Tmari_0029	peptide_-_32239_32265	32239	32265	-	4	2	6
Tmari_0029	peptide_-_32332_32364	32332	32364	-	8	4	12
Tmari_0029	peptide_-_31633_31683	31633	31683	-	1	0	1
Tmari_0029	peptide_-_31864_31956	31864	31956	-	0	4	4
Tmari_0029	peptide_-_32239_32268	32239	32268	-	1	1	2
Tmari_0029	peptide_-_32188_32238	32188	32238	-	1	1	2
Tmari_0029	peptide_-_32158_32238	32158	32238	-	0	1	1
Tmari_0029	peptide_-_32077_32106	32077	32106	-	1	4	5
Tmari_0029	peptide_-_32059_32106	32059	32106	-	1	0	1
Tmari_0029	peptide_-_32380_32409	32380	32409	-	0	2	2
Tmari_0029	peptide_-_31336_31377	31336	31377	-	1	0	1
Tmari_0029	peptide_-_31336_31383	31336	31383	-	1	0	1
Tmari_0029	peptide_-_32158_32208	32158	32208	-	0	1	1
Tmari_0029	peptide_-_31336_31371	31336	31371	-	1	1	2
Tmari_0029	peptide_-_32290_32334	32290	32334	-	1	0	1
Tmari_0030	peptide_+_33311_33355	33311	33355	+	0	2	2
Tmari_0030	peptide_+_32942_33010	32942	33010	+	2	0	2
Tmari_0030	peptide_+_33815_33856	33815	33856	+	0	1	1
Tmari_0030	peptide_+_33791_33856	33791	33856	+	0	1	1
Tmari_0030	peptide_+_33800_33856	33800	33856	+	9	5	14
Tmari_0030	peptide_+_33206_33268	33206	33268	+	0	1	1
Tmari_0030	peptide_+_33794_33856	33794	33856	+	5	7	12
Tmari_0030	peptide_+_33371_33406	33371	33406	+	0	1	1
Tmari_0030	peptide_+_33371_33430	33371	33430	+	5	4	9
Tmari_0030	peptide_+_33932_34012	33932	34012	+	2	4	6
Tmari_0030	peptide_+_33284_33355	33284	33355	+	2	1	3
Tmari_0030	peptide_+_33284_33358	33284	33358	+	8	2	10
Tmari_0030	peptide_+_33872_33892	33872	33892	+	2	0	2
Tmari_0030	peptide_+_33872_33898	33872	33898	+	0	1	1
Tmari_0030	peptide_+_33194_33268	33194	33268	+	2	6	8
Tmari_0030	peptide_+_33632_33664	33632	33664	+	4	3	7
Tmari_0030	peptide_+_33269_33355	33269	33355	+	2	2	4
Tmari_0030	peptide_+_33893_33931	33893	33931	+	1	0	1
Tmari_0030	peptide_+_33893_33931	33893	33931	+	2	1	3
Tmari_0030	peptide_+_33053_33103	33053	33103	+	5	5	10
Tmari_0030	peptide_+_33110_33187	33110	33187	+	0	1	1
Tmari_0030	peptide_+_33128_33187	33128	33187	+	0	1	1
Tmari_0030	peptide_+_33575_33619	33575	33619	+	0	1	1
Tmari_0030	peptide_+_33467_33493	33467	33493	+	4	5	9
Tmari_0030	peptide_+_33104_33160	33104	33160	+	0	1	1
Tmari_0030	peptide_+_33431_33466	33431	33466	+	10	11	21
Tmari_0030	peptide_+_33788_33856	33788	33856	+	23	22	45
Tmari_0030	peptide_+_33629_33664	33629	33664	+	3	5	8
Tmari_0030	peptide_+_33629_33670	33629	33670	+	0	1	1
Tmari_0030	peptide_+_33629_33676	33629	33676	+	4	2	6
Tmari_0030	peptide_+_33389_33430	33389	33430	+	1	1	2
Tmari_0030	peptide_+_33188_33268	33188	33268	+	8	11	19
Tmari_0030	peptide_+_33188_33283	33188	33283	+	3	3	6
Tmari_0030	peptide_+_33188_33268	33188	33268	+	12	12	24
Tmari_0030	peptide_+_33188_33283	33188	33283	+	3	4	7
Tmari_0030	peptide_+_33188_33310	33188	33310	+	0	1	1
Tmari_0030	peptide_+_33899_33931	33899	33931	+	2	1	3
Tmari_0030	peptide_+_33899_33931	33899	33931	+	2	4	6
Tmari_0030	peptide_+_33212_33268	33212	33268	+	2	6	8
Tmari_0030	peptide_+_33437_33466	33437	33466	+	1	0	1
Tmari_0030	peptide_+_33569_33619	33569	33619	+	2	0	2
Tmari_0030	peptide_+_33317_33355	33317	33355	+	0	1	1
Tmari_0030	peptide_+_33812_33856	33812	33856	+	4	2	6
Tmari_0030	peptide_+_33407_33466	33407	33466	+	2	0	2
Tmari_0030	peptide_+_33221_33268	33221	33268	+	0	2	2
Tmari_0030	peptide_+_33221_33283	33221	33283	+	6	0	6
Tmari_0030	peptide_+_32960_33010	32960	33010	+	1	0	1
Tmari_0031	peptide_+_34523_34567	34523	34567	+	0	1	1
Tmari_0031	peptide_+_34526_34567	34526	34567	+	0	1	1
Tmari_0031	peptide_+_34397_34459	34397	34459	+	0	1	1
Tmari_0031	peptide_+_35060_35095	35060	35095	+	0	1	1
Tmari_0031	peptide_+_34529_34567	34529	34567	+	0	2	2
Tmari_0031	peptide_+_34517_34567	34517	34567	+	5	3	8
Tmari_0031	peptide_+_34214_34234	34214	34234	+	1	0	1
Tmari_0031	peptide_+_34568_34603	34568	34603	+	0	1	1
Tmari_0031	peptide_+_34514_34567	34514	34567	+	60	48	108
Tmari_0031	peptide_+_34202_34234	34202	34234	+	3	2	5
Tmari_0031	peptide_+_34289_34312	34289	34312	+	1	1	2
Tmari_0031	peptide_+_34310_34366	34310	34366	+	3	3	6
Tmari_0031	peptide_+_34856_34876	34856	34876	+	1	1	2
Tmari_0031	peptide_+_34184_34234	34184	34234	+	2	0	2
Tmari_0031	peptide_+_34313_34366	34313	34366	+	10	14	24
Tmari_0031	peptide_+_34640_34684	34640	34684	+	6	5	11
Tmari_0031	peptide_+_34859_34876	34859	34876	+	0	1	1
Tmari_0031	peptide_+_34640_34684	34640	34684	+	3	2	5
Tmari_0031	peptide_+_34325_34366	34325	34366	+	1	0	1
Tmari_0031	peptide_+_35048_35095	35048	35095	+	9	11	20
Tmari_0031	peptide_+_35096_35137	35096	35137	+	30	63	93
Tmari_0031	peptide_+_35096_35155	35096	35155	+	3	2	5
Tmari_0031	peptide_+_34478_34504	34478	34504	+	0	1	1
Tmari_0031	peptide_+_34478_34513	34478	34513	+	1	0	1
Tmari_0031	peptide_+_34115_34165	34115	34165	+	1	1	2
Tmari_0031	peptide_+_34115_34165	34115	34165	+	0	1	1
Tmari_0031	peptide_+_34115_34165	34115	34165	+	2	1	3
Tmari_0031	peptide_+_34115_34165	34115	34165	+	4	3	7
Tmari_0031	peptide_+_34115_34165	34115	34165	+	2	2	4
Tmari_0031	peptide_+_34115_34165	34115	34165	+	0	2	2
Tmari_0031	peptide_+_34115_34165	34115	34165	+	7	6	13
Tmari_0031	peptide_+_34115_34183	34115	34183	+	1	0	1
Tmari_0031	peptide_+_34826_34855	34826	34855	+	5	3	8
Tmari_0031	peptide_+_34826_34858	34826	34858	+	3	2	5
Tmari_0031	peptide_+_34106_34165	34106	34165	+	0	1	1
Tmari_0031	peptide_+_34649_34684	34649	34684	+	1	0	1
Tmari_0031	peptide_+_35102_35137	35102	35137	+	2	2	4
Tmari_0031	peptide_+_34631_34684	34631	34684	+	2	2	4
Tmari_0031	peptide_+_34631_34684	34631	34684	+	7	6	13
Tmari_0031	peptide_+_35138_35155	35138	35155	+	0	1	1
Tmari_0031	peptide_+_34367_34426	34367	34426	+	0	1	1
Tmari_0031	peptide_+_34367_34447	34367	34447	+	0	2	2
Tmari_0031	peptide_+_34367_34459	34367	34459	+	26	28	54
Tmari_0031	peptide_+_34118_34165	34118	34165	+	0	1	1
Tmari_0032	peptide_+_35600_35644	35600	35644	+	0	2	2
Tmari_0032	peptide_+_35537_35590	35537	35590	+	0	1	1
Tmari_0032	peptide_+_35378_35512	35378	35512	+	0	1	1
Tmari_0032	peptide_+_35657_35692	35657	35692	+	0	2	2
Tmari_0032	peptide_+_35729_35773	35729	35773	+	1	1	2
Tmari_0032	peptide_+_36323_36346	36323	36346	+	1	3	4
Tmari_0032	peptide_+_36323_36370	36323	36370	+	1	0	1
Tmari_0032	peptide_+_35822_35857	35822	35857	+	0	1	1
Tmari_0032	peptide_+_36347_36370	36347	36370	+	1	1	2
Tmari_0032	peptide_+_36671_36694	36671	36694	+	0	1	1
Tmari_0032	peptide_+_35774_35821	35774	35821	+	1	3	4
Tmari_0032	peptide_+_35591_35644	35591	35644	+	0	2	2
Tmari_0032	peptide_+_35591_35656	35591	35656	+	1	2	3
Tmari_0032	peptide_+_36269_36298	36269	36298	+	0	1	1
Tmari_0032	peptide_+_35294_35377	35294	35377	+	5	8	13
Tmari_0032	peptide_+_36038_36097	36038	36097	+	3	5	8
Tmari_0032	peptide_+_36221_36268	36221	36268	+	0	1	1
Tmari_0032	peptide_+_36044_36097	36044	36097	+	0	2	2
Tmari_0033	peptide_+_36994_37041	36994	37041	+	0	1	1
Tmari_0033	peptide_+_37066_37107	37066	37107	+	1	1	2
Tmari_0033	peptide_+_36853_36891	36853	36891	+	0	3	3
Tmari_0033	peptide_+_36925_36966	36925	36966	+	1	2	3
Tmari_0033	peptide_+_36979_37023	36979	37023	+	0	1	1
Tmari_0033	peptide_+_37183_37218	37183	37218	+	0	1	1
Tmari_0034	peptide_+_38340_38420	38340	38420	+	4	3	7
Tmari_0034	peptide_+_38343_38420	38343	38420	+	6	7	13
Tmari_0034	peptide_+_38343_38429	38343	38429	+	1	0	1
Tmari_0034	peptide_+_37524_37553	37524	37553	+	1	0	1
Tmari_0034	peptide_+_38346_38420	38346	38420	+	10	11	21
Tmari_0034	peptide_+_38346_38429	38346	38429	+	2	4	6
Tmari_0034	peptide_+_37335_37412	37335	37412	+	0	1	1
Tmari_0034	peptide_+_37413_37454	37413	37454	+	1	2	3
Tmari_0034	peptide_+_37455_37523	37455	37523	+	0	1	1
Tmari_0034	peptide_+_38172_38198	38172	38198	+	2	2	4
Tmari_0034	peptide_+_38199_38231	38199	38231	+	1	2	3
Tmari_0034	peptide_+_38199_38231	38199	38231	+	0	1	1
Tmari_0034	peptide_+_38199_38306	38199	38306	+	1	1	2
Tmari_0034	peptide_+_37971_38018	37971	38018	+	2	4	6
Tmari_0034	peptide_+_37638_37670	37638	37670	+	0	1	1
Tmari_0034	peptide_+_37239_37289	37239	37289	+	1	0	1
Tmari_0035	peptide_+_38518_38550	38518	38550	+	3	0	3
Tmari_0035	peptide_+_38605_38658	38605	38658	+	0	1	1
Tmari_0035	peptide_+_38515_38550	38515	38550	+	1	2	3
Tmari_0036	peptide_+_39300_39332	39300	39332	+	4	3	7
Tmari_0036	peptide_+_39366_39404	39366	39404	+	6	16	22
Tmari_0036	peptide_+_39060_39128	39060	39128	+	1	2	3
Tmari_0036	peptide_+_39060_39128	39060	39128	+	3	4	7
Tmari_0036	peptide_+_39405_39437	39405	39437	+	1	2	3
Tmari_0036	peptide_+_39405_39452	39405	39452	+	3	2	5
Tmari_0036	peptide_+_38910_38942	38910	38942	+	1	2	3
Tmari_0036	peptide_+_39063_39128	39063	39128	+	0	1	1
Tmari_0036	peptide_+_39054_39128	39054	39128	+	1	1	2
Tmari_0036	peptide_+_39507_39539	39507	39539	+	2	1	3
Tmari_0036	peptide_+_39039_39128	39039	39128	+	2	1	3
Tmari_0036	peptide_+_39039_39131	39039	39131	+	1	3	4
Tmari_0036	peptide_+_39363_39404	39363	39404	+	7	2	9
Tmari_0036	peptide_+_39075_39131	39075	39131	+	4	0	4
Tmari_0037	peptide_+_39972_40028	39972	40028	+	1	0	1
Tmari_0037	peptide_+_39996_40028	39996	40028	+	1	0	1
Tmari_0037	peptide_+_39960_40028	39960	40028	+	52	32	84
Tmari_0037	peptide_+_40125_40151	40125	40151	+	1	1	2
Tmari_0037	peptide_+_40266_40301	40266	40301	+	0	1	1
Tmari_0037	peptide_+_40134_40166	40134	40166	+	1	0	1
Tmari_0037	peptide_+_40134_40172	40134	40172	+	2	1	3
Tmari_0037	peptide_+_40392_40436	40392	40436	+	0	4	4
Tmari_0037	peptide_+_40173_40217	40173	40217	+	3	10	13
Tmari_0037	peptide_+_40173_40220	40173	40220	+	1	2	3
Tmari_0037	peptide_+_39780_39875	39780	39875	+	2	2	4
Tmari_0037	peptide_+_39780_39875	39780	39875	+	2	2	4
Tmari_0037	peptide_+_39780_39875	39780	39875	+	2	2	4
Tmari_0037	peptide_+_39780_39875	39780	39875	+	3	2	5
Tmari_0037	peptide_+_39780_39893	39780	39893	+	1	1	2
Tmari_0037	peptide_+_39783_39875	39783	39875	+	3	4	7
Tmari_0037	peptide_+_39783_39875	39783	39875	+	2	5	7
Tmari_0037	peptide_+_39783_39875	39783	39875	+	3	4	7
Tmari_0037	peptide_+_39783_39875	39783	39875	+	3	3	6
Tmari_0037	peptide_+_39747_39779	39747	39779	+	1	1	2
Tmari_0037	peptide_+_39747_39782	39747	39782	+	0	1	1
Tmari_0037	peptide_+_40218_40247	40218	40247	+	3	4	7
Tmari_0037	peptide_+_40218_40250	40218	40250	+	2	4	6
Tmari_0037	peptide_+_40305_40349	40305	40349	+	1	1	2
Tmari_0037	peptide_+_40086_40124	40086	40124	+	5	5	10
Tmari_0037	peptide_+_40086_40133	40086	40133	+	1	1	2
Tmari_0037	peptide_+_40086_40124	40086	40124	+	5	5	10
Tmari_0037	peptide_+_40086_40133	40086	40133	+	2	1	3
Tmari_0037	peptide_+_40086_40151	40086	40151	+	1	0	1
Tmari_0037	peptide_+_40086_40166	40086	40166	+	0	1	1
Tmari_0037	peptide_+_40086_40172	40086	40172	+	0	1	1
Tmari_0037	peptide_+_40251_40301	40251	40301	+	7	8	15
Tmari_0037	peptide_+_40251_40304	40251	40304	+	0	2	2
Tmari_0037	peptide_+_39744_39779	39744	39779	+	4	5	9
Tmari_0037	peptide_+_39744_39782	39744	39782	+	2	8	10
Tmari_0037	peptide_+_40302_40349	40302	40349	+	5	5	10
Tmari_0037	peptide_+_40446_40472	40446	40472	+	0	1	1
Tmari_0037	peptide_+_40446_40472	40446	40472	+	3	7	10
Tmari_0037	peptide_+_40248_40301	40248	40301	+	7	8	15
Tmari_0037	peptide_+_39903_39941	39903	39941	+	6	10	16
Tmari_0037	peptide_+_39687_39743	39687	39743	+	3	1	4
Tmari_0037	peptide_+_39687_39743	39687	39743	+	2	2	4
Tmari_0037	peptide_+_39687_39746	39687	39746	+	1	0	1
Tmari_0037	peptide_+_39687_39743	39687	39743	+	11	14	25
Tmari_0037	peptide_+_39687_39746	39687	39746	+	0	4	4
Tmari_0037	peptide_+_39948_40028	39948	40028	+	10	4	14
Tmari_0037	peptide_+_40410_40436	40410	40436	+	1	2	3
Tmari_0037	peptide_+_40029_40073	40029	40073	+	5	10	15
Tmari_0037	peptide_+_40221_40247	40221	40247	+	8	7	15
Tmari_0037	peptide_+_40035_40073	40035	40073	+	1	2	3
Tmari_0038	peptide_+_40568_40618	40568	40618	+	5	3	8
N/A	peptide_+_40472_40507	40472	40507	+	0	1	1
Tmari_0038	peptide_+_40778_40822	40778	40822	+	1	0	1
Tmari_0038	peptide_+_40736_40822	40736	40822	+	1	1	2
Tmari_0039	peptide_-_41457_41504	41457	41504	-	1	0	1
Tmari_0039	peptide_-_41454_41504	41454	41504	-	0	1	1
Tmari_0039	peptide_-_41067_41135	41067	41135	-	0	1	1
Tmari_0039	peptide_-_41223_41276	41223	41276	-	5	2	7
Tmari_0039	peptide_-_41223_41282	41223	41282	-	3	5	8
Tmari_0039	peptide_-_41904_41957	41904	41957	-	1	3	4
Tmari_0039	peptide_-_41166_41204	41166	41204	-	1	0	1
Tmari_0039	peptide_-_41457_41489	41457	41489	-	1	4	5
Tmari_0039	peptide_-_41454_41489	41454	41489	-	0	2	2
Tmari_0039	peptide_-_41223_41258	41223	41258	-	3	1	4
Tmari_0039	peptide_-_41607_41633	41607	41633	-	3	5	8
Tmari_0039	peptide_-_41598_41633	41598	41633	-	1	1	2
Tmari_0039	peptide_-_41598_41633	41598	41633	-	0	2	2
Tmari_0039	peptide_-_41733_41762	41733	41762	-	2	1	3
Tmari_0039	peptide_-_41067_41147	41067	41147	-	3	4	7
Tmari_0039	peptide_-_41538_41567	41538	41567	-	3	2	5
Tmari_0039	peptide_-_41685_41714	41685	41714	-	2	1	3
Tmari_0039	peptide_-_41166_41186	41166	41186	-	0	1	1
Tmari_0039	peptide_-_41685_41708	41685	41708	-	3	5	8
Tmari_0039	peptide_-_41664_41708	41664	41708	-	0	4	4
Tmari_0039	peptide_-_41661_41708	41661	41708	-	0	1	1
Tmari_0039	peptide_-_41001_41051	41001	41051	-	1	0	1
Tmari_0039	peptide_-_41223_41273	41223	41273	-	0	1	1
Tmari_0039	peptide_-_41508_41537	41508	41537	-	6	8	14
Tmari_0039	peptide_-_41457_41507	41457	41507	-	1	1	2
Tmari_0039	peptide_-_41457_41507	41457	41507	-	3	2	5
Tmari_0039	peptide_-_41457_41507	41457	41507	-	7	5	12
Tmari_0039	peptide_-_41454_41507	41454	41507	-	4	6	10
Tmari_0039	peptide_-_41067_41153	41067	41153	-	0	1	1
Tmari_0039	peptide_-_40965_40988	40965	40988	-	1	2	3
Tmari_0039	peptide_-_41403_41456	41403	41456	-	1	1	2
Tmari_0039	peptide_-_41607_41636	41607	41636	-	4	3	7
Tmari_0039	peptide_-_41598_41636	41598	41636	-	0	2	2
Tmari_0039	peptide_-_41904_41972	41904	41972	-	2	2	4
Tmari_0039	peptide_-_41904_41972	41904	41972	-	13	76	89
Tmari_0039	peptide_-_41796_41834	41796	41834	-	2	1	3
Tmari_0039	peptide_-_41568_41597	41568	41597	-	2	2	4
Tmari_0039	peptide_-_41562_41597	41562	41597	-	4	3	7
Tmari_0039	peptide_-_41568_41597	41568	41597	-	1	3	4
Tmari_0039	peptide_-_41562_41597	41562	41597	-	0	3	3
Tmari_0039	peptide_-_41538_41597	41538	41597	-	1	3	4
Tmari_0039	peptide_-_41508_41597	41508	41597	-	0	1	1
Tmari_0039	peptide_-_41001_41066	41001	41066	-	8	9	17
Tmari_0039	peptide_-_41637_41663	41637	41663	-	0	1	1
Tmari_0039	peptide_-_41259_41294	41259	41294	-	3	3	6
Tmari_0039	peptide_-_41223_41294	41223	41294	-	9	8	17
Tmari_0039	peptide_-_41796_41813	41796	41813	-	1	1	2
Tmari_0039	peptide_-_41223_41285	41223	41285	-	2	2	4
Tmari_0039	peptide_-_41001_41057	41001	41057	-	0	1	1
Tmari_0039	peptide_-_41223_41288	41223	41288	-	3	5	8
Tmari_0040	peptide_-_42513_42560	42513	42560	-	1	1	2
Tmari_0040	peptide_-_42201_42254	42201	42254	-	0	2	2
Tmari_0040	peptide_-_42732_42800	42732	42800	-	1	1	2
Tmari_0040	peptide_-_42165_42200	42165	42200	-	0	1	1
Tmari_0040	peptide_-_42438_42500	42438	42500	-	0	1	1
Tmari_0040	peptide_-_42051_42089	42051	42089	-	1	0	1
Tmari_0040	peptide_-_43098_43145	43098	43145	-	2	2	4
Tmari_0040	peptide_-_42324_42359	42324	42359	-	0	2	2
Tmari_0041	peptide_+_44049_44135	44049	44135	+	2	2	4
Tmari_0041	peptide_+_44043_44135	44043	44135	+	3	2	5
Tmari_0041	peptide_+_44211_44243	44211	44243	+	0	1	1
Tmari_0041	peptide_+_44211_44246	44211	44246	+	0	2	2
Tmari_0041	peptide_+_44211_44264	44211	44264	+	0	2	2
Tmari_0041	peptide_+_44226_44264	44226	44264	+	0	3	3
Tmari_0041	peptide_+_44325_44372	44325	44372	+	39	43	82
Tmari_0041	peptide_+_44136_44156	44136	44156	+	1	1	2
Tmari_0041	peptide_+_44136_44165	44136	44165	+	1	4	5
Tmari_0041	peptide_+_44040_44135	44040	44135	+	1	0	1
Tmari_0041	peptide_+_44034_44135	44034	44135	+	1	0	1
Tmari_0041	peptide_+_44058_44135	44058	44135	+	0	3	3
Tmari_0041	peptide_+_44265_44312	44265	44312	+	72	89	161
Tmari_0041	peptide_+_44265_44312	44265	44312	+	133	341	474
Tmari_0041	peptide_+_44178_44210	44178	44210	+	2	9	11
Tmari_0041	peptide_+_44178_44210	44178	44210	+	12	17	29
Tmari_0041	peptide_+_44313_44372	44313	44372	+	230	254	484
Tmari_0041	peptide_+_44166_44210	44166	44210	+	0	2	2
Tmari_0041	peptide_+_44097_44135	44097	44135	+	1	3	4
Tmari_0041	peptide_+_44088_44135	44088	44135	+	0	3	3
Tmari_0047	peptide_+_47559_47591	47559	47591	+	0	5	5
Tmari_0047	peptide_+_47229_47258	47229	47258	+	2	5	7
Tmari_0048	peptide_+_47920_47979	47920	47979	+	0	1	1
Tmari_0048	peptide_+_47818_47865	47818	47865	+	0	2	2
Tmari_0048	peptide_+_48406_48432	48406	48432	+	0	1	1
Tmari_0048	peptide_+_47776_47796	47776	47796	+	1	1	2
Tmari_0048	peptide_+_47797_47865	47797	47865	+	3	5	8
Tmari_0048	peptide_+_48058_48126	48058	48126	+	0	2	2
Tmari_0048	peptide_+_48127_48165	48127	48165	+	1	1	2
Tmari_0048	peptide_+_47773_47796	47773	47796	+	0	1	1
Tmari_0048	peptide_+_47980_48018	47980	48018	+	0	2	2
Tmari_0048	peptide_+_48313_48345	48313	48345	+	0	3	3
Tmari_0048	peptide_+_47734_47772	47734	47772	+	0	2	2
Tmari_0048	peptide_+_47701_47733	47701	47733	+	3	5	8
Tmari_0048	peptide_+_48271_48312	48271	48312	+	4	7	11
Tmari_0048	peptide_+_48271_48345	48271	48345	+	1	5	6
Tmari_0048	peptide_+_49363_49407	49363	49407	+	0	2	2
Tmari_0048	peptide_+_47812_47865	47812	47865	+	1	2	3
Tmari_0048	peptide_+_47875_47979	47875	47979	+	0	1	1
Tmari_0048	peptide_+_48382_48432	48382	48432	+	0	2	2
Tmari_0048	peptide_+_48166_48228	48166	48228	+	0	1	1
Tmari_0048	peptide_+_49366_49407	49366	49407	+	0	1	1
Tmari_0048	peptide_+_48088_48126	48088	48126	+	0	1	1
Tmari_0048	peptide_+_48085_48126	48085	48126	+	0	1	1
Tmari_0048	peptide_+_47917_47979	47917	47979	+	0	2	2
Tmari_0050	peptide_+_50900_50953	50900	50953	+	0	1	1
Tmari_0050	peptide_+_50498_50590	50498	50590	+	1	0	1
Tmari_0050	peptide_+_50960_50998	50960	50998	+	1	3	4
Tmari_0050	peptide_+_50402_50470	50402	50470	+	1	0	1
Tmari_0050	peptide_+_50279_50314	50279	50314	+	2	5	7
Tmari_0050	peptide_+_50489_50587	50489	50587	+	1	0	1
Tmari_0050	peptide_+_50489_50590	50489	50590	+	4	8	12
Tmari_0050	peptide_+_50954_50998	50954	50998	+	0	1	1
Tmari_0050	peptide_+_50894_50953	50894	50953	+	5	5	10
Tmari_0050	peptide_+_50894_50956	50894	50956	+	0	1	1
Tmari_0050	peptide_+_50894_50959	50894	50959	+	0	1	1
Tmari_0050	peptide_+_50150_50179	50150	50179	+	1	1	2
Tmari_0050	peptide_+_50777_50824	50777	50824	+	0	1	1
Tmari_0050	peptide_+_50111_50149	50111	50149	+	2	1	3
Tmari_0050	peptide_+_50246_50278	50246	50278	+	2	2	4
Tmari_0050	peptide_+_50246_50278	50246	50278	+	1	4	5
Tmari_0050	peptide_+_50246_50314	50246	50314	+	0	1	1
Tmari_0050	peptide_+_50999_51025	50999	51025	+	0	1	1
Tmari_0050	peptide_+_50321_50371	50321	50371	+	1	0	1
Tmari_0050	peptide_+_50321_50383	50321	50383	+	0	1	1
Tmari_0050	peptide_+_50957_50998	50957	50998	+	3	3	6
Tmari_0050	peptide_+_50684_50725	50684	50725	+	1	1	2
Tmari_0050	peptide_+_50078_50149	50078	50149	+	6	8	14
Tmari_0050	peptide_+_50078_50149	50078	50149	+	5	8	13
Tmari_0050	peptide_+_50903_50953	50903	50953	+	1	4	5
Tmari_0050	peptide_+_50789_50824	50789	50824	+	0	1	1
Tmari_0050	peptide_+_50906_50953	50906	50953	+	3	3	6
Tmari_0053	peptide_-_55581_55628	55581	55628	-	3	3	6
Tmari_0053	peptide_-_55530_55568	55530	55568	-	1	0	1
Tmari_0053	peptide_-_55491_55529	55491	55529	-	2	0	2
Tmari_0053	peptide_-_54129_54173	54129	54173	-	2	4	6
Tmari_0053	peptide_-_54558_54596	54558	54596	-	2	3	5
Tmari_0053	peptide_-_55452_55490	55452	55490	-	1	3	4
Tmari_0053	peptide_-_53877_53954	53877	53954	-	1	0	1
Tmari_0053	peptide_-_53760_53798	53760	53798	-	2	1	3
Tmari_0053	peptide_-_53715_53798	53715	53798	-	1	0	1
Tmari_0053	peptide_-_53715_53798	53715	53798	-	1	1	2
Tmari_0053	peptide_-_54408_54458	54408	54458	-	3	5	8
Tmari_0053	peptide_-_53715_53759	53715	53759	-	2	2	4
Tmari_0053	peptide_-_53715_53759	53715	53759	-	4	3	7
Tmari_0053	peptide_-_53760_53792	53760	53792	-	3	2	5
Tmari_0054	peptide_-_56257_56289	56257	56289	-	1	0	1
Tmari_0054	peptide_-_56329_56370	56329	56370	-	0	1	1
Tmari_0054	peptide_-_56482_56529	56482	56529	-	1	0	1
Tmari_0054	peptide_-_56383_56430	56383	56430	-	1	1	2
Tmari_0055	peptide_-_57204_57251	57204	57251	-	1	0	1
Tmari_0055	peptide_-_57204_57251	57204	57251	-	1	1	2
Tmari_0058	peptide_+_62840_62881	62840	62881	+	1	1	2
Tmari_0058	peptide_+_62627_62674	62627	62674	+	0	1	1
Tmari_0058	peptide_+_62417_62467	62417	62467	+	0	1	1
Tmari_0058	peptide_+_62192_62242	62192	62242	+	1	1	2
Tmari_0058	peptide_+_61766_61801	61766	61801	+	3	4	7
Tmari_0058	peptide_+_62522_62554	62522	62554	+	1	1	2
Tmari_0058	peptide_+_62522_62557	62522	62557	+	1	0	1
Tmari_0058	peptide_+_63014_63049	63014	63049	+	3	1	4
Tmari_0058	peptide_+_63014_63100	63014	63100	+	0	1	1
Tmari_0058	peptide_+_61280_61303	61280	61303	+	0	1	1
Tmari_0058	peptide_+_62771_62839	62771	62839	+	2	2	4
Tmari_0058	peptide_+_61988_62020	61988	62020	+	0	1	1
Tmari_0058	peptide_+_61745_61801	61745	61801	+	2	0	2
Tmari_0058	peptide_+_60806_60853	60806	60853	+	0	1	1
Tmari_0058	peptide_+_62252_62347	62252	62347	+	1	3	4
Tmari_0058	peptide_+_62252_62359	62252	62359	+	0	1	1
Tmari_0058	peptide_+_62150_62191	62150	62191	+	0	1	1
Tmari_0058	peptide_+_62147_62191	62147	62191	+	1	2	3
Tmari_0058	peptide_+_61685_61735	61685	61735	+	0	1	1
Tmari_0058	peptide_+_61685_61735	61685	61735	+	0	7	7
Tmari_0058	peptide_+_60545_60589	60545	60589	+	1	0	1
Tmari_0058	peptide_+_62468_62521	62468	62521	+	5	1	6
Tmari_0058	peptide_+_60419_60460	60419	60460	+	0	1	1
Tmari_0058	peptide_+_63239_63295	63239	63295	+	1	0	1
Tmari_0058	peptide_+_63050_63100	63050	63100	+	0	2	2
Tmari_0058	peptide_+_62279_62347	62279	62347	+	0	1	1
Tmari_0061	peptide_-_64581_64628	64581	64628	-	1	1	2
Tmari_0061	peptide_-_65742_65777	65742	65777	-	2	0	2
Tmari_0061	peptide_-_65742_65777	65742	65777	-	4	7	11
Tmari_0061	peptide_-_65040_65096	65040	65096	-	2	0	2
Tmari_0061	peptide_-_65391_65432	65391	65432	-	1	1	2
Tmari_0061	peptide_-_65589_65663	65589	65663	-	2	2	4
Tmari_0061	peptide_-_64713_64766	64713	64766	-	1	0	1
Tmari_0061	peptide_-_65589_65636	65589	65636	-	1	2	3
Tmari_0061	peptide_-_65589_65669	65589	65669	-	1	1	2
Tmari_0061	peptide_-_65589_65669	65589	65669	-	8	8	16
Tmari_0061	peptide_-_65670_65711	65670	65711	-	1	1	2
Tmari_0061	peptide_-_64713_64769	64713	64769	-	6	8	14
Tmari_0061	peptide_-_65364_65390	65364	65390	-	1	0	1
Tmari_0061	peptide_-_65394_65441	65394	65441	-	1	1	2
Tmari_0061	peptide_-_65391_65441	65391	65441	-	1	1	2
Tmari_0061	peptide_-_64821_64868	64821	64868	-	11	10	21
Tmari_0061	peptide_-_65394_65438	65394	65438	-	0	2	2
Tmari_0061	peptide_-_65391_65438	65391	65438	-	7	4	11
Tmari_0061	peptide_-_64581_64637	64581	64637	-	8	0	8
Tmari_0061	peptide_-_64578_64637	64578	64637	-	1	1	2
Tmari_0061	peptide_-_64821_64862	64821	64862	-	2	1	3
Tmari_0061	peptide_-_65457_65492	65457	65492	-	2	1	3
Tmari_0061	peptide_-_64440_64475	64440	64475	-	3	0	3
Tmari_0061	peptide_-_65457_65504	65457	65504	-	2	2	4
Tmari_0061	peptide_-_64557_64580	64557	64580	-	0	1	1
Tmari_0061	peptide_-_65670_65729	65670	65729	-	1	0	1
Tmari_0061	peptide_-_64503_64541	64503	64541	-	0	1	1
Tmari_0061	peptide_-_64503_64541	64503	64541	-	3	3	6
Tmari_0061	peptide_-_64503_64538	64503	64538	-	2	1	3
Tmari_0061	peptide_-_64503_64538	64503	64538	-	3	4	7
Tmari_0061	peptide_-_64476_64538	64476	64538	-	3	1	4
Tmari_0061	peptide_-_64776_64802	64776	64802	-	0	1	1
Tmari_0061	peptide_-_64770_64802	64770	64802	-	4	2	6
Tmari_0061	peptide_-_65127_65177	65127	65177	-	4	5	9
Tmari_0061	peptide_-_65391_65435	65391	65435	-	1	0	1
Tmari_0061	peptide_-_64713_64763	64713	64763	-	1	2	3
Tmari_0062	peptide_+_65909_65965	65909	65965	+	0	1	1
Tmari_0062	peptide_+_65897_65926	65897	65926	+	0	1	1
Tmari_0062	peptide_+_65897_65965	65897	65965	+	0	3	3
Tmari_0062	peptide_+_66182_66247	66182	66247	+	0	1	1
Tmari_0062	peptide_+_66554_66586	66554	66586	+	1	0	1
Tmari_0062	peptide_+_65894_65965	65894	65965	+	0	1	1
Tmari_0062	peptide_+_66068_66097	66068	66097	+	1	0	1
Tmari_0062	peptide_+_65927_65965	65927	65965	+	1	1	2
Tmari_0062	peptide_+_66290_66325	66290	66325	+	0	1	1
Tmari_0062	peptide_+_66359_66385	66359	66385	+	1	1	2
Tmari_0062	peptide_+_66260_66289	66260	66289	+	1	2	3
Tmari_0062	peptide_+_65996_66019	65996	66019	+	0	2	2
Tmari_0062	peptide_+_66113_66151	66113	66151	+	0	1	1
Tmari_0062	peptide_+_66536_66580	66536	66580	+	0	1	1
Tmari_0062	peptide_+_66152_66247	66152	66247	+	0	1	1
Tmari_0063	peptide_+_67075_67107	67075	67107	+	0	1	1
Tmari_0063	peptide_+_67189_67230	67189	67230	+	3	6	9
Tmari_0063	peptide_+_66763_66840	66763	66840	+	0	2	2
Tmari_0063	peptide_+_66985_67038	66985	67038	+	1	4	5
Tmari_0063	peptide_+_66841_66864	66841	66864	+	0	1	1
Tmari_0063	peptide_+_67138_67188	67138	67188	+	1	1	2
Tmari_0063	peptide_+_66991_67038	66991	67038	+	3	9	12
Tmari_0063	peptide_+_66991_67038	66991	67038	+	2	5	7
Tmari_0063	peptide_+_66991_67038	66991	67038	+	7	9	16
Tmari_0063	peptide_+_67069_67107	67069	67107	+	2	4	6
Tmari_0063	peptide_+_67048_67107	67048	67107	+	0	1	1
Tmari_0063	peptide_+_67072_67107	67072	67107	+	0	1	1
Tmari_0063	peptide_+_66913_66978	66913	66978	+	2	0	2
Tmari_0064	peptide_+_67875_67931	67875	67931	+	2	2	4
Tmari_0064	peptide_+_67872_67931	67872	67931	+	2	2	4
Tmari_0064	peptide_+_67842_67931	67842	67931	+	0	1	1
Tmari_0064	peptide_+_67842_67895	67842	67895	+	3	1	4
Tmari_0064	peptide_+_67842_67931	67842	67931	+	4	3	7
Tmari_0064	peptide_+_67842_67940	67842	67940	+	1	0	1
Tmari_0064	peptide_+_67557_67595	67557	67595	+	1	0	1
Tmari_0064	peptide_+_67818_67895	67818	67895	+	0	3	3
Tmari_0064	peptide_+_67719_67751	67719	67751	+	6	11	17
Tmari_0064	peptide_+_67719_67766	67719	67766	+	2	3	5
Tmari_0064	peptide_+_67506_67535	67506	67535	+	2	2	4
Tmari_0064	peptide_+_68226_68276	68226	68276	+	4	10	14
Tmari_0064	peptide_+_68226_68303	68226	68303	+	5	6	11
Tmari_0064	peptide_+_67458_67502	67458	67502	+	0	2	2
Tmari_0064	peptide_+_67458_67505	67458	67505	+	1	1	2
Tmari_0064	peptide_+_67638_67661	67638	67661	+	1	4	5
Tmari_0064	peptide_+_67638_67679	67638	67679	+	1	5	6
Tmari_0064	peptide_+_67896_67931	67896	67931	+	4	6	10
Tmari_0064	peptide_+_67896_67949	67896	67949	+	1	0	1
Tmari_0064	peptide_+_67833_67931	67833	67931	+	1	1	2
Tmari_0064	peptide_+_67833_67895	67833	67895	+	2	2	4
Tmari_0064	peptide_+_67833_67931	67833	67931	+	4	4	8
Tmari_0064	peptide_+_67833_67895	67833	67895	+	1	0	1
Tmari_0064	peptide_+_67833_67931	67833	67931	+	1	1	2
Tmari_0064	peptide_+_67833_67895	67833	67895	+	7	13	20
Tmari_0064	peptide_+_67833_67931	67833	67931	+	3	6	9
Tmari_0064	peptide_+_67302_67331	67302	67331	+	1	3	4
Tmari_0064	peptide_+_67869_67931	67869	67931	+	0	5	5
Tmari_0064	peptide_+_67869_67949	67869	67949	+	0	1	1
Tmari_0064	peptide_+_67725_67766	67725	67766	+	0	1	1
Tmari_0064	peptide_+_67839_67931	67839	67931	+	2	0	2
Tmari_0064	peptide_+_67611_67637	67611	67637	+	2	0	2
Tmari_0064	peptide_+_67611_67661	67611	67661	+	0	1	1
Tmari_0064	peptide_+_67800_67832	67800	67832	+	0	1	1
Tmari_0064	peptide_+_67356_67457	67356	67457	+	0	2	2
Tmari_0064	peptide_+_67548_67595	67548	67595	+	4	9	13
Tmari_0064	peptide_+_67548_67610	67548	67610	+	0	1	1
Tmari_0064	peptide_+_67806_67895	67806	67895	+	0	2	2
Tmari_0064	peptide_+_67296_67331	67296	67331	+	0	2	2
Tmari_0064	peptide_+_67296_67331	67296	67331	+	0	1	1
Tmari_0064	peptide_+_68121_68189	68121	68189	+	3	4	7
Tmari_0064	peptide_+_68121_68192	68121	68192	+	2	1	3
Tmari_0064	peptide_+_67680_67718	67680	67718	+	3	8	11
Tmari_0064	peptide_+_67680_67751	67680	67751	+	2	4	6
Tmari_0064	peptide_+_67680_67766	67680	67766	+	1	1	2
Tmari_0064	peptide_+_68097_68120	68097	68120	+	1	0	1
Tmari_0064	peptide_+_67704_67751	67704	67751	+	0	2	2
Tmari_0064	peptide_+_67860_67931	67860	67931	+	1	1	2
Tmari_0064	peptide_+_67866_67931	67866	67931	+	1	3	4
Tmari_0065	peptide_+_69009_69065	69009	69065	+	0	1	1
Tmari_0065	peptide_+_69762_69827	69762	69827	+	7	9	16
Tmari_0065	peptide_+_69372_69404	69372	69404	+	1	0	1
Tmari_0065	peptide_+_68376_68420	68376	68420	+	1	4	5
Tmari_0065	peptide_+_68376_68429	68376	68429	+	1	2	3
Tmari_0065	peptide_+_69756_69827	69756	69827	+	3	4	7
Tmari_0065	peptide_+_69369_69404	69369	69404	+	0	1	1
Tmari_0065	peptide_+_69369_69407	69369	69407	+	0	1	1
Tmari_0065	peptide_+_69405_69473	69405	69473	+	0	3	3
Tmari_0065	peptide_+_69111_69149	69111	69149	+	0	2	2
Tmari_0065	peptide_+_69111_69152	69111	69152	+	0	2	2
Tmari_0065	peptide_+_69408_69440	69408	69440	+	2	4	6
Tmari_0065	peptide_+_69408_69473	69408	69473	+	0	3	3
Tmari_0065	peptide_+_69564_69593	69564	69593	+	1	0	1
Tmari_0065	peptide_+_68991_69032	68991	69032	+	0	1	1
Tmari_0065	peptide_+_68991_69065	68991	69065	+	1	1	2
Tmari_0065	peptide_+_69912_69935	69912	69935	+	1	0	1
Tmari_0065	peptide_+_69912_69944	69912	69944	+	6	6	12
Tmari_0065	peptide_+_69441_69473	69441	69473	+	1	4	5
Tmari_0065	peptide_+_68442_68474	68442	68474	+	0	2	2
Tmari_0065	peptide_+_69837_69881	69837	69881	+	2	2	4
Tmari_0065	peptide_+_69474_69503	69474	69503	+	5	9	14
Tmari_0065	peptide_+_69474_69539	69474	69539	+	1	2	3
Tmari_0065	peptide_+_69699_69740	69699	69740	+	2	1	3
Tmari_0065	peptide_+_69699_69740	69699	69740	+	3	4	7
Tmari_0065	peptide_+_68475_68573	68475	68573	+	6	8	14
Tmari_0065	peptide_+_68475_68576	68475	68576	+	1	4	5
Tmari_0065	peptide_+_69540_69563	69540	69563	+	0	1	1
Tmari_0065	peptide_+_69540_69575	69540	69575	+	1	2	3
Tmari_0065	peptide_+_69540_69575	69540	69575	+	5	4	9
Tmari_0065	peptide_+_69540_69593	69540	69593	+	1	0	1
Tmari_0065	peptide_+_69909_69944	69909	69944	+	5	5	10
Tmari_0065	peptide_+_68334_68360	68334	68360	+	0	1	1
[truncated: 39,083 more rows]
