# Supplementary material for: The Genome Organization of Thermotoga maritima Reflects Its Lifestyle
Source: PLoS Genet. 2013 Apr 25;9(4):e1003485. doi: 10.1371/journal.pgen.1003485 (PMC3636130; doi:10.1371/journal.pgen.1003485)
Supplement: Table S9 — Normalized protein abundance data. (XLSX) [file pgen.1003485.s013.xlsx]

## Sheet: TableS9
Table S9. Normalized protein abundance data.
Gene	Normalized Protein Abundance
Tmari_0002	0.00239
Tmari_0002	0.00239234
Tmari_0003	0.155502
Tmari_0004	0.0357895
Tmari_0005	0.0956938
Tmari_0006	0.918129
Tmari_0007	0.606516
Tmari_0008	0.300752
Tmari_0009	0.184211
Tmari_0010	0.365325
Tmari_0011	0.518797
Tmari_0012	1.64777
Tmari_0013	1.71053
Tmari_0014	2.52193
Tmari_0015	4.28363
Tmari_0016	0.263158
Tmari_0019	0.00415512
Tmari_0020	0.0313283
Tmari_0021	0.0233918
Tmari_0022	0.517895
Tmari_0024	0.506579
Tmari_0025	0.664474
Tmari_0027	0.145749
Tmari_0028	1.32825
Tmari_0029	0.260652
Tmari_0030	0.283753
Tmari_0031	0.327751
Tmari_0032	0.0448343
Tmari_0034	0.00544465
Tmari_0036	0.0166205
Tmari_0037	0.318713
Tmari_0038	0.0947368
Tmari_0039	0.17154
Tmari_0040	0.00146199
Tmari_0041	3.65789
Tmari_0048	0.0315789
Tmari_0050	0.0574163
Tmari_0053	0.00385109
Tmari_0054	0.00956938
Tmari_0055	0.00554017
Tmari_0058	0.0102121
Tmari_0061	0.0943739
Tmari_0062	0.00928793
Tmari_0063	0.112782
Tmari_0064	0.069378
Tmari_0065	0.0593792
Tmari_0066	0.260652
Tmari_0068	0.0230263
Tmari_0071	0.208134
Tmari_0072	0.22807
Tmari_0073	0.31109
Tmari_0074	0.105263
Tmari_0077	0.396122
Tmari_0082	0.0292398
Tmari_0084	0.0769231
Tmari_0085	0.0253411
Tmari_0086	0.0368421
Tmari_0087	0.0467836
Tmari_0088	0.0526316
Tmari_0089	0.126935
Tmari_0091	0.0121457
Tmari_0092	0.258772
Tmari_0093	0.00263158
Tmari_0094	0.00809717
Tmari_0095	0.0305603
Tmari_0096	0.0123839
Tmari_0097	0.0665951
Tmari_0098	0.0803324
Tmari_0099	0.075188
Tmari_0100	0.1
Tmari_0101	0.00701754
Tmari_0104	0.359649
Tmari_0105	0.109312
Tmari_0106	0.00789474
Tmari_0107	0.0473684
Tmari_0108	0.787081
Tmari_0109	0.0473684
Tmari_0112	0.0230263
Tmari_0113	0.164211
Tmari_0116	1.6935
Tmari_0117	0.329825
Tmari_0118	0.254386
Tmari_0122	0.00657895
Tmari_0125	0.00309598
Tmari_0126	0.0769231
Tmari_0127	0.0736842
Tmari_0130	0.00928793
Tmari_0133	0.00421053
Tmari_0134	0.00526316
Tmari_0135	0.125506
Tmari_0136	0.131579
Tmari_0137	0.0570175
Tmari_0138	0.181287
Tmari_0139	0.230263
Tmari_0140	0.286751
Tmari_0141	0.0018797
Tmari_0142	0.0394737
Tmari_0143	0.0175439
Tmari_0144	0.134737
Tmari_0145	0.120301
Tmari_0146	0.221691
Tmari_0147	0.0968421
Tmari_0149	0.0242915
Tmari_0150	0.541796
Tmari_0151	0.971178
Tmari_0152	0.0402477
Tmari_0155	0.0315789
Tmari_0157	0.122807
Tmari_0158	0.100478
Tmari_0159	0.0140351
Tmari_0160	0.0107411
Tmari_0164	0.0253411
Tmari_0165	0.0587045
Tmari_0166	0.147173
Tmari_0167	0.0566802
Tmari_0170	0.113752
Tmari_0171	0.0110803
Tmari_0172	0.00309598
Tmari_0174	0.0191388
Tmari_0177	0.0921053
Tmari_0178	0.236842
Tmari_0179	0.0228833
Tmari_0181	0.0175439
Tmari_0182	0.331384
Tmari_0184	0.00809717
Tmari_0186	0.0105263
Tmari_0187	0.0210526
Tmari_0189	0.0340557
Tmari_0190	0.754386
Tmari_0193	0.0146199
Tmari_0194	0.0789474
Tmari_0195	0.0650155
Tmari_0196	0.0803828
Tmari_0197	0.0457666
Tmari_0198	0.0389016
Tmari_0199	0.580451
Tmari_0200	0.0451128
Tmari_0203	0.000892061
Tmari_0204	0.0210526
Tmari_0205	0.179825
Tmari_0206	0.233083
Tmari_0207	0.634675
Tmari_0208	0.122807
Tmari_0209	0.0701754
Tmari_0211	0.207237
Tmari_0212	0.163743
Tmari_0213	0.0643275
Tmari_0214	0.0526316
Tmari_0215	0.101675
Tmari_0217	0.0037594
Tmari_0218	0.0614035
Tmari_0219	0.0371517
Tmari_0220	0.0263158
Tmari_0223	0.0438596
Tmari_0225	0.0902256
Tmari_0226	0.106725
Tmari_0228	0.457895
Tmari_0229	0.00438596
Tmari_0230	0.0394737
Tmari_0234	0.0175439
Tmari_0235	0.0148026
Tmari_0236	0.0728745
Tmari_0237	0.255061
Tmari_0238	0.259259
Tmari_0239	0.00956938
Tmari_0242	0.176692
Tmari_0244	0.0756579
Tmari_0247	0.22807
Tmari_0250	0.4
Tmari_0253	0.412281
Tmari_0256	0.0107962
Tmari_0257	0.0131579
Tmari_0258	0.216066
Tmari_0260	0.17849
Tmari_0261	0.0807834
Tmari_0264	7.28947
Tmari_0265	0.00995733
Tmari_0266	0.0514354
Tmari_0268	0.286842
Tmari_0269	0.125858
Tmari_0270	1.13287
Tmari_0271	1.74163
Tmari_0272	0.2846
Tmari_0273	0.0657895
Tmari_0274	0.00339559
Tmari_0279	0.0344828
Tmari_0280	0.247678
Tmari_0281	0.0239234
Tmari_0282	0.23412
Tmari_0283	0.0336842
Tmari_0287	0.41498
Tmari_0288	0.0502392
Tmari_0289	0.502193
Tmari_0290	0.202429
Tmari_0291	0.280702
Tmari_0292	0.0421053
Tmari_0293	0.282895
Tmari_0294	0.233918
Tmari_0295	0.0928793
Tmari_0296	0.0225564
Tmari_0304	0.00164474
Tmari_0305	0.0611205
Tmari_0306	0.0167464
Tmari_0307	0.0102339
Tmari_0310	0.075188
Tmari_0311	1.29532
Tmari_0312	0.0789474
Tmari_0313	0.210526
Tmari_0314	0.0116959
Tmari_0315	0.231863
Tmari_0316	0.105263
Tmari_0318	0.652632
Tmari_0320	0.0143541
Tmari_0323	0.0360111
Tmari_0327	0.00657895
Tmari_0330	0.0561404
Tmari_0333	0.0075188
Tmari_0335	0.00269906
Tmari_0337	0.00526316
Tmari_0338	0.0307018
Tmari_0341	1.48381
Tmari_0342	0.562327
Tmari_0343	0.680312
Tmari_0344	0.468421
Tmari_0345	0.370709
Tmari_0346	0.337861
Tmari_0349	0.0526316
Tmari_0350	0.0596491
Tmari_0351	0.00292398
Tmari_0352	0.0153509
Tmari_0354	0.00263158
Tmari_0356	0.00263158
Tmari_0357	0.376842
Tmari_0360	0.0914127
Tmari_0363	0.625731
Tmari_0365	0.0245614
Tmari_0367	0.076555
Tmari_0368	0.513158
Tmari_0369	0.0263158
Tmari_0370	0.0869565
Tmari_0371	0.0592105
Tmari_0372	0.152047
Tmari_0373	0.0361842
Tmari_0376	0.00526316
Tmari_0377	0.669173
Tmari_0378	0.94152
Tmari_0379	0.154135
Tmari_0383	0.112782
Tmari_0384	0.363158
Tmari_0387	0.0672515
Tmari_0389	0.18609
Tmari_0391	0.157895
Tmari_0392	0.479129
Tmari_0393	0.0131579
Tmari_0394	0.944272
Tmari_0395	0.417154
Tmari_0397	0.0105263
Tmari_0398	0.0219298
Tmari_0400	0.0328947
Tmari_0405	0.0183066
Tmari_0414	0.00478469
Tmari_0415	0.0126316
Tmari_0418	0.12782
Tmari_0419	0.00277008
Tmari_0420	1.27569
Tmari_0423	0.0101215
Tmari_0424	0.0125313
Tmari_0425	0.0409357
Tmari_0426	0.0311005
Tmari_0430	0.0131579
Tmari_0435	0.0155945
Tmari_0436	0.00619195
Tmari_0437	0.0108359
Tmari_0438	0.00292398
Tmari_0439	0.00779727
Tmari_0440	0.00210526
Tmari_0441	0.0582707
Tmari_0442	0.121281
Tmari_0443	0.0994152
Tmari_0444	0.00457666
Tmari_0445	0.0994152
Tmari_0446	0.00986842
Tmari_0448	0.140351
Tmari_0450	0.08
Tmari_0451	0.506073
Tmari_0452	0.119298
Tmari_0453	0.539474
Tmari_0454	0.152047
Tmari_0455	0.493734
Tmari_0456	0.217611
Tmari_0457	0.237594
Tmari_0461	0.00619195
Tmari_0463	0.0164474
Tmari_0464	0.0116959
Tmari_0465	0.0150376
Tmari_0469	0.793522
Tmari_0470	0.646617
Tmari_0471	0.245614
Tmari_0472	0.0701754
Tmari_0473	0.754386
Tmari_0474	0.76555
Tmari_0475	0.116228
Tmari_0477	0.00764007
Tmari_0479	0.0181936
Tmari_0480	0.0185759
Tmari_0481	0.0075188
Tmari_0483	0.0394737
Tmari_0487	0.0639098
Tmari_0488	0.0482456
Tmari_0489	0.150376
Tmari_0490	0.0105263
Tmari_0492	0.134737
Tmari_0495	0.280702
Tmari_0497	0.252632
Tmari_0498	0.131579
Tmari_0499	0.0588235
Tmari_0500	0.0906433
Tmari_0501	1.54135
Tmari_0502	2.43352
Tmari_0504	0.0160819
Tmari_0505	0.174641
Tmari_0506	0.22488
Tmari_0507	0.105263
Tmari_0509	0.00350877
Tmari_0510	0.314241
Tmari_0515	0.0726817
Tmari_0516	0.0210526
Tmari_0517	0.0116959
Tmari_0518	0.5
Tmari_0519	0.0105263
Tmari_0521	0.00584795
Tmari_0522	0.00956938
Tmari_0523	0.219298
Tmari_0524	0.00509338
Tmari_0527	0.338673
Tmari_0528	0.10017
Tmari_0529	0.0323887
Tmari_0530	0.00362976
Tmari_0532	0.0210526
Tmari_0533	0.0191388
Tmari_0534	0.00595829
Tmari_0536	0.45749
Tmari_0537	0.20743
Tmari_0538	0.0818713
Tmari_0539	0.131579
Tmari_0540	0.0605263
Tmari_0541	0.161654
Tmari_0542	0.00809717
Tmari_0543	0.504785
Tmari_0544	0.387218
Tmari_0545	0.794408
Tmari_0546	0.0421053
Tmari_0547	0.912281
Tmari_0548	0.339009
Tmari_0549	0.559211
Tmari_0550	0.563667
Tmari_0551	0.597166
Tmari_0552	0.657895
Tmari_0553	0.363636
Tmari_0554	0.1717
Tmari_0555	0.421053
Tmari_0557	0.466165
Tmari_0564	0.0877193
Tmari_0565	0.0175439
Tmari_0566	0.0513479
Tmari_0568	0.0626566
Tmari_0569	0.0228833
Tmari_0572	0.00657895
Tmari_0574	0.0139505
Tmari_0576	0.093985
Tmari_0577	0.00181488
Tmari_0578	0.139001
Tmari_0580	0.00350877
Tmari_0581	0.210526
Tmari_0583	0.0426065
Tmari_0585	0.0116959
Tmari_0586	0.0300752
Tmari_0589	0.0175439
Tmari_0590	0.0263158
Tmari_0592	0.0037594
Tmari_0594	0.200405
Tmari_0599	0.00584795
Tmari_0603	0.443609
Tmari_0604	0.0105263
Tmari_0605	0.710526
Tmari_0606	0.175439
Tmari_0609	0.00404858
Tmari_0610	0.0114416
Tmari_0616	0.00701754
Tmari_0618	0.000554017
Tmari_0623	0.180778
Tmari_0627	0.0105263
Tmari_0628	0.0131579
Tmari_0629	0.0358852
Tmari_0631	0.433584
Tmari_0632	0.0136452
Tmari_0639	0.0146678
Tmari_0640	0.0101215
Tmari_0642	0.0526316
Tmari_0644	0.0773362
Tmari_0646	0.00877193
Tmari_0651	0.0427632
Tmari_0653	0.00350877
Tmari_0654	1.27303
Tmari_0655	0.0526316
Tmari_0656	0.00956938
Tmari_0657	2.58421
Tmari_0658	1.45865
Tmari_0660	0.12782
Tmari_0662	0.0789474
Tmari_0663	0.0337382
Tmari_0665	3.53801
Tmari_0667	0.0897833
Tmari_0668	0.0789474
Tmari_0669	0.186235
Tmari_0671	0.00239234
Tmari_0676	0.105263
Tmari_0678	0.0175439
Tmari_0680	0.0501253
Tmari_0682	0.0075188
Tmari_0686	0.034626
Tmari_0687	0.0350877
Tmari_0688	10.6892
Tmari_0689	0.918546
Tmari_0690	0.0210526
Tmari_0691	0.00478469
Tmari_0693	0.0197368
Tmari_0694	0.12
Tmari_0695	0.205742
Tmari_0696	0.0219298
Tmari_0700	0.315789
Tmari_0701	0.201754
Tmari_0702	0.165904
Tmari_0703	0.0789474
Tmari_0705	0.0283401
Tmari_0706	0.00239234
Tmari_0707	0.00986842
Tmari_0711	0.334365
Tmari_0713	0.00701754
Tmari_0714	0.00404858
Tmari_0715	0.00535236
Tmari_0716	0.687719
Tmari_0717	0.0210526
Tmari_0718	0.114833
Tmari_0719	0.157895
Tmari_0720	0.0940989
Tmari_0721	0.373684
Tmari_0722	0.587719
Tmari_0723	0.0588972
Tmari_0724	0.0150376
Tmari_0727	0.360447
Tmari_0728	0.0578947
Tmari_0730	0.00206398
Tmari_0732	0.0150376
Tmari_0733	0.0154799
Tmari_0735	0.0018797
Tmari_0737	0.118421
Tmari_0740	0.0371517
Tmari_0741	0.174269
Tmari_0745	0.0283401
Tmari_0748	0.0315789
Tmari_0749	0.0289474
Tmari_0752	0.157895
Tmari_0753	0.0298246
Tmari_0754	0.0161943
Tmari_0755	0.190789
Tmari_0756	0.827368
Tmari_0757	0.00318979
Tmari_0758	0.0110803
Tmari_0759	0.244737
Tmari_0760	0.120301
Tmari_0763	0.842105
Tmari_0764	0.0592105
Tmari_0768	0.410088
Tmari_0770	0.604414
Tmari_0771	0.0271132
Tmari_0772	0.0366133
Tmari_0776	0.130383
Tmari_0781	0.0994152
Tmari_0783	0.0570175
Tmari_0785	0.0769231
Tmari_0786	1.62632
Tmari_0787	0.165414
Tmari_0788	0.666667
Tmari_0789	0.440191
Tmari_0791	0.020595
Tmari_0794	0.0263158
Tmari_0795	0.0263158
Tmari_0797	0.0110803
Tmari_0798	0.00986842
Tmari_0799	0.194079
Tmari_0801	0.523026
Tmari_0802	0.116959
Tmari_0803	0.510297
Tmari_0804	0.267669
Tmari_0807	0.00797448
Tmari_0808	1.75564
Tmari_0813	0.00809717
Tmari_0821	0.0570175
Tmari_0822	0.0847953
Tmari_0823	0.123839
Tmari_0825	0.746241
Tmari_0827	0.0105263
Tmari_0828	0.0701754
Tmari_0829	0.131579
Tmari_0830	0.128146
Tmari_0831	0.555556
Tmari_0832	0.00779727
Tmari_0833	0.093985
Tmari_0835	0.0170697
Tmari_0837	0.00175439
Tmari_0838	0.327231
Tmari_0839	0.0340557
Tmari_0843	0.0121457
Tmari_0845	0.143541
Tmari_0847	0.0311005
Tmari_0849	0.0242915
Tmari_0850	0.037037
Tmari_0852	0.0150376
Tmari_0853	0.00210526
Tmari_0854	0.0197368
Tmari_0855	0.00779727
Tmari_0856	0.00701754
Tmari_0861	0.0175439
Tmari_0862	0.112281
Tmari_0863	0.154135
Tmari_0864	0.0989474
Tmari_0865	0.0451128
Tmari_0868	0.279904
Tmari_0870	0.437247
Tmari_0871	0.290859
Tmari_0874	0.0225564
Tmari_0875	0.00595829
Tmari_0876	0.0566802
Tmari_0877	0.405263
Tmari_0879	2.48343
Tmari_0880	0.111455
Tmari_0883	0.0928793
Tmari_0884	1.13053
Tmari_0885	0.00404858
Tmari_0888	0.00895857
Tmari_0890	0.0140351
Tmari_0891	0.0161943
Tmari_0892	0.0037594
Tmari_0893	0.0263158
Tmari_0894	0.373684
Tmari_0896	0.0075188
Tmari_0897	1.4265
Tmari_0898	0.299169
Tmari_0899	0.54386
Tmari_0904	0.0150376
Tmari_0905	0.0526316
Tmari_0906	0.0368421
Tmari_0913	0.190789
Tmari_0915	0.0712074
Tmari_0916	0.00584795
Tmari_0918	0.421053
Tmari_0920	0.120668
Tmari_0921	0.0909091
Tmari_0924	0.030303
Tmari_0925	0.0487329
Tmari_0929	3.47368
Tmari_0931	0.00421053
Tmari_0932	0.0131579
Tmari_0937	0.164474
Tmari_0938	0.0150376
Tmari_0941	0.0157895
Tmari_0945	1.85088
Tmari_0951	0.0125313
Tmari_0953	0.159539
Tmari_0954	0.00339559
Tmari_0955	0.00263158
Tmari_0961	0.0175439
Tmari_0963	0.0413534
Tmari_0964	0.0413534
Tmari_0965	0.13229
Tmari_0966	0.643275
Tmari_0967	0.196172
Tmari_0968	0.111455
Tmari_0970	0.00526316
Tmari_0978	0.0789474
Tmari_0981	0.018797
Tmari_0982	0.0350877
Tmari_0983	0.381579
Tmari_0984	0.0657895
Tmari_0990	0.0476974
Tmari_0991	0.0656186
Tmari_0992	0.00956938
Tmari_0995	0.00119617
Tmari_1000	0.0877193
Tmari_1010	0.0138504
Tmari_1017	0.184211
Tmari_1018	0.0125313
Tmari_1024	0.0588235
Tmari_1026	0.1
Tmari_1032	0.00986842
Tmari_1037	0.0657895
Tmari_1038	0.020595
Tmari_1039	0.0894737
Tmari_1041	0.0557276
Tmari_1043	0.048583
Tmari_1044	0.00915332
Tmari_1045	0.164211
Tmari_1046	0.275304
Tmari_1047	0.0526316
Tmari_1050	0.0154799
Tmari_1051	0.0037594
Tmari_1052	0.3
Tmari_1053	0.32133
Tmari_1054	0.440789
Tmari_1057	0.048583
Tmari_1061	0.0204678
Tmari_1062	0.0855263
Tmari_1063	0.0842105
Tmari_1068	0.00478469
Tmari_1071	0.00244798
Tmari_1073	0.00263158
Tmari_1075	0.0101215
Tmari_1076	0.00928793
Tmari_1081	0.00877193
Tmari_1082	0.0116959
Tmari_1084	0.105263
Tmari_1085	0.0827068
Tmari_1088	0.0580762
Tmari_1089	0.0709914
Tmari_1090	0.292398
Tmari_1092	0.00478469
Tmari_1095	0.0637959
Tmari_1097	0.0154799
Tmari_1098	0.0184211
Tmari_1099	0.0186757
Tmari_1101	0.108659
Tmari_1102	0.122105
Tmari_1103	0.176316
Tmari_1106	0.0131579
Tmari_1109	0.00501253
Tmari_1118	0.24812
Tmari_1133	0.0116959
Tmari_1134	0.097166
Tmari_1136	0.148325
Tmari_1137	0.0789474
Tmari_1138	0.00554017
Tmari_1141	0.512465
Tmari_1144	0.204334
Tmari_1145	0.161654
Tmari_1146	0.214035
Tmari_1148	0.00657895
Tmari_1149	0.680263
Tmari_1153	0.00328947
Tmari_1155	0.827935
Tmari_1157	0.166969
Tmari_1158	0.0526316
Tmari_1159	0.0959752
Tmari_1161	0.0639098
Tmari_1162	0.173542
Tmari_1164	0.0557276
Tmari_1166	0.0110803
Tmari_1169	0.179825
Tmari_1170	0.00725953
Tmari_1171	0.422868
Tmari_1172	0.673684
Tmari_1175	0.445757
Tmari_1176	0.0773994
Tmari_1179	0.165692
Tmari_1181	0.111842
Tmari_1185	0.00831025
Tmari_1187	0.12406
Tmari_1188	0.0478469
Tmari_1189	0.00460526
Tmari_1190	0.490526
Tmari_1192	0.268421
Tmari_1197	0.00250627
Tmari_1198	0.0164474
Tmari_1199	0.0175439
Tmari_1200	0.00640114
Tmari_1201	0.0109649
Tmari_1202	0.00501253
Tmari_1203	0.0221607
Tmari_1206	0.00877193
Tmari_1208	0.0128023
Tmari_1209	0.00453721
Tmari_1210	0.00404858
Tmari_1211	0.280702
Tmari_1216	0.00956938
Tmari_1223	0.00219298
Tmari_1224	0.00138504
Tmari_1225	0.0175439
Tmari_1226	0.169591
Tmari_1227	0.0454545
Tmari_1230	0.0838816
Tmari_1231	0.00421053
Tmari_1244	0.00956938
Tmari_1246	0.0463158
Tmari_1248	0.328173
Tmari_1249	0.431579
Tmari_1250	0.259109
Tmari_1251	0.597623
Tmari_1252	0.131579
Tmari_1253	0.0175439
Tmari_1254	0.740351
Tmari_1255	0.350272
Tmari_1256	0.0815789
Tmari_1258	0.0758514
Tmari_1260	0.172249
Tmari_1261	0.0180055
Tmari_1262	0.132191
Tmari_1264	0.00404858
Tmari_1265	0.0216718
Tmari_1266	0.214286
Tmari_1271	0.00877193
Tmari_1272	0.482759
Tmari_1273	0.0438596
Tmari_1274	0.155702
Tmari_1275	0.0728745
Tmari_1276	0.121053
Tmari_1277	4.09586
Tmari_1278	1.01654
Tmari_1279	0.0075188
Tmari_1280	0.0175439
Tmari_1281	1.06648
Tmari_1282	0.0154044
Tmari_1283	0.00537057
Tmari_1286	0.0814941
Tmari_1290	0.0445344
Tmari_1293	1.44673
Tmari_1301	0.0110803
Tmari_1302	0.0139319
Tmari_1303	0.0175439
Tmari_1305	0.0736842
Tmari_1309	0.0464396
Tmari_1330	0.0760234
Tmari_1331	0.362348
Tmari_1332	0.105263
Tmari_1334	0.00701754
Tmari_1343	0.377778
Tmari_1347	0.0594966
Tmari_1352	0.184211
Tmari_1353	0.177388
Tmari_1354	0.478328
Tmari_1357	0.120743
Tmari_1358	0.0170279
Tmari_1364	0.0778947
Tmari_1367	1.39474
Tmari_1368	0.21721
Tmari_1369	0.17849
Tmari_1373	0.0197368
Tmari_1375	0.542105
Tmari_1376	0.412829
Tmari_1377	0.347826
Tmari_1378	0.37247
Tmari_1379	0.0818713
Tmari_1380	0.0402477
Tmari_1381	0.037594
Tmari_1382	0.102757
Tmari_1383	0.0526316
Tmari_1386	0.279352
Tmari_1388	0.0105263
Tmari_1389	0.0037594
Tmari_1391	0.191388
Tmari_1392	0.748538
Tmari_1398	0.0738866
Tmari_1399	0.0263158
Tmari_1400	0.0371517
Tmari_1401	0.0325815
Tmari_1403	0.0337171
Tmari_1405	0.0204678
Tmari_1406	0.0075188
Tmari_1407	2.01316
Tmari_1408	4.63777
Tmari_1416	0.00367197
Tmari_1420	0.022807
Tmari_1421	0.302632
Tmari_1422	0.125313
Tmari_1423	0.0526316
Tmari_1425	0.00986842
Tmari_1426	0.937799
Tmari_1428	0.185965
Tmari_1429	0.0411899
Tmari_1430	0.0350877
Tmari_1431	1.80171
Tmari_1432	1.66784
Tmari_1433	0.0225564
Tmari_1434	1.31711
Tmari_1436	0.0808271
Tmari_1438	0.723684
Tmari_1439	0.686717
Tmari_1440	0.287449
Tmari_1441	0.0894737
Tmari_1443	0.0123839
Tmari_1444	0.0977444
Tmari_1445	0.00877193
Tmari_1447	0.0768137
Tmari_1448	0.0676692
Tmari_1449	0.0404858
Tmari_1450	0.102339
Tmari_1451	0.0770218
Tmari_1452	0.0417423
Tmari_1453	0.0315789
Tmari_1454	0.00928793
Tmari_1457	0.0416667
Tmari_1459	0.0818713
Tmari_1460	0.447368
Tmari_1462	0.00877193
Tmari_1464	0.736842
Tmari_1465	0.157895
Tmari_1467	0.0421053
Tmari_1470	0.131579
Tmari_1471	0.112782
Tmari_1472	0.0574163
Tmari_1474	0.00250627
Tmari_1477	0.0292398
Tmari_1478	0.0526316
Tmari_1479	3.29474
Tmari_1480	0.161793
Tmari_1481	0.246964
Tmari_1482	0.0723684
Tmari_1483	0.1
Tmari_1485	0.431579
Tmari_1486	0.0140351
Tmari_1487	0.223684
Tmari_1489	0.960526
Tmari_1490	2.27632
Tmari_1491	1.12719
Tmari_1492	0.184211
Tmari_1493	0.592105
Tmari_1494	0.717703
Tmari_1496	0.427632
Tmari_1497	0.703947
Tmari_1498	0.789474
Tmari_1499	2.98246
Tmari_1501	1.03947
Tmari_1502	1.14286
Tmari_1503	1.21805
Tmari_1504	0.254386
Tmari_1505	1.3065
Tmari_1506	1.30827
Tmari_1507	1.06811
Tmari_1508	1.81579
Tmari_1509	1.78195
Tmari_1510	3.67225
Tmari_1511	0.226316
Tmari_1512	1.15311
Tmari_1513	0.676692
Tmari_1514	0.00478469
Tmari_1515	0.0572082
Tmari_1516	0.0210526
Tmari_1518	0.825127
Tmari_1519	0.109312
Tmari_1520	0.0322581
Tmari_1521	0.0122807
Tmari_1524	0.0202429
Tmari_1525	0.0800915
Tmari_1526	0.120543
Tmari_1527	0.093985
Tmari_1528	0.233553
Tmari_1529	0.976316
Tmari_1530	0.0105263
Tmari_1531	0.76659
Tmari_1534	0.221053
Tmari_1536	0.00404858
Tmari_1538	0.730263
Tmari_1539	0.324561
Tmari_1540	0.640351
Tmari_1541	0.315789
Tmari_1543	0.0614035
Tmari_1550	0.0164474
Tmari_1552	0.212815
Tmari_1554	0.00575658
Tmari_1555	0.0350877
Tmari_1556	0.00877193
Tmari_1558	0.0116959
Tmari_1559	0.0131579
Tmari_1560	0.0342105
Tmari_1561	0.00478469
Tmari_1566	0.0566802
Tmari_1567	0.00501253
Tmari_1568	0.17193
Tmari_1569	0.0249307
Tmari_1570	0.0451128
Tmari_1573	0.0560272
Tmari_1574	1.42982
Tmari_1577	0.0371517
Tmari_1578	0.0478469
Tmari_1579	0.0601504
Tmari_1580	0.00501253
Tmari_1581	0.0015949
Tmari_1582	0.0328947
Tmari_1584	0.00526316
Tmari_1585	0.0155945
Tmari_1586	0.00647773
Tmari_1587	0.00657895
Tmari_1588	0.047619
Tmari_1589	0.00686499
Tmari_1591	0.00421053
Tmari_1594	0.0578947
Tmari_1598	0.00526316
Tmari_1599	2.31579
Tmari_1600	0.221053
Tmari_1601	0.176692
Tmari_1603	0.0182186
Tmari_1604	0.305263
Tmari_1605	0.0666667
Tmari_1606	0.056391
Tmari_1607	0.0225564
Tmari_1608	0.00263158
Tmari_1610	0.0478469
Tmari_1612	0.0789474
Tmari_1613	0.329825
Tmari_1614	0.0018797
Tmari_1615	0.0105263
Tmari_1616	0.0350877
Tmari_1617	0.304094
Tmari_1618	1.46053
Tmari_1619	0.292398
Tmari_1620	0.646382
Tmari_1621	0.118421
Tmari_1622	0.561404
Tmari_1623	1.02632
Tmari_1627	0.0328947
Tmari_1628	0.0606601
Tmari_1629	0.0075188
Tmari_1632	0.00451128
Tmari_1633	0.16866
Tmari_1636	0.561404
Tmari_1637	1.02493
Tmari_1638	0.135628
Tmari_1641	0.0157895
Tmari_1642	0.00947368
Tmari_1643	0.0075188
Tmari_1644	0.0105263
Tmari_1647	0.00478469
Tmari_1648	0.0263158
Tmari_1649	0.271579
Tmari_1651	0.00309598
Tmari_1652	0.0278638
Tmari_1653	0.207756
Tmari_1654	0.0497076
Tmari_1656	0.0953947
Tmari_1657	0.0385965
Tmari_1659	0.0140351
Tmari_1660	0.726817
Tmari_1661	0.0394737
Tmari_1662	0.142415
Tmari_1663	0.00478469
Tmari_1664	0.0953947
Tmari_1666	0.0394737
Tmari_1667	2.12919
Tmari_1668	0.037594
Tmari_1669	0.00915332
Tmari_1671	0.0526316
Tmari_1672	0.0315789
Tmari_1673	0.0601504
Tmari_1674	0.0175439
Tmari_1675	0.346154
Tmari_1676	0.0105263
Tmari_1681	0.00194932
Tmari_1687	0.00619195
Tmari_1690	0.00142248
Tmari_1691	0.394737
Tmari_1692	0.684211
Tmari_1693	0.0601504
Tmari_1695	0.0378947
Tmari_1696	0.118421
Tmari_1698	0.410526
Tmari_1699	0.0289474
Tmari_1700	0.00228833
Tmari_1702	0.0501253
Tmari_1703	0.0505263
Tmari_1705	0.0526316
Tmari_1706	0.0566802
Tmari_1707	0.0170279
Tmari_1711	0.0210526
Tmari_1712	0.0451128
Tmari_1713	0.290271
Tmari_1714	0.352632
Tmari_1715	0.0473684
Tmari_1716	0.00277008
Tmari_1717	0.0116959
Tmari_1718	0.0692521
Tmari_1719	0.0394737
Tmari_1720	0.175439
Tmari_1722	0.00831025
Tmari_1723	0.0167464
Tmari_1724	0.00809717
Tmari_1725	0.0858726
Tmari_1726	0.111111
Tmari_1729	0.0411899
Tmari_1731	0.160088
Tmari_1732	0.428571
Tmari_1734	0.00915332
Tmari_1735	0.0131579
Tmari_1736	0.574899
Tmari_1737	1.16906
Tmari_1738	0.0138504
Tmari_1741	0.0131579
Tmari_1742	0.0210526
Tmari_1743	0.00144196
Tmari_1744	0.0222672
Tmari_1745	0.263158
Tmari_1747	0.0215311
Tmari_1749	0.0245614
Tmari_1751	0.435673
Tmari_1770	0.00467836
Tmari_1771	1.30226
Tmari_1772	0.298246
Tmari_1773	0.0233918
Tmari_1775	0.0947368
Tmari_1776	0.25
Tmari_1780	0.195489
Tmari_1781	0.0672515
Tmari_1783	0.710526
Tmari_1786	0.0382775
Tmari_1787	0.0109649
Tmari_1789	0.206897
Tmari_1790	0.0169173
Tmari_1791	0.157895
Tmari_1792	0.20614
Tmari_1793	0.0409357
Tmari_1794	0.253036
Tmari_1797	0.0263158
Tmari_1800	0.0116959
Tmari_1801	0.0460526
Tmari_1802	0.315789
Tmari_1803	0.0723684
Tmari_1804	0.0446872
Tmari_1805	0.0592105
Tmari_1809	0.00328947
Tmari_1810	0.0105263
Tmari_1811	0.300752
Tmari_1812	0.0165414
Tmari_1818	0.0877193
Tmari_1819	0.11336
Tmari_1820	0.544892
Tmari_1821	0.110048
Tmari_1822	0.0328947
Tmari_1823	0.00438596
Tmari_1824	0.0161943
Tmari_1827	0.204678
Tmari_1830	0.131579
Tmari_1832	0.227147
Tmari_1833	0.0886427
Tmari_1834	0.0131579
Tmari_1835	0.0287081
Tmari_1836	0.0217786
Tmari_1838	0.0228833
Tmari_1843	2.33786
Tmari_1844	0.147708
Tmari_1845	0.116343
Tmari_1846	0.0701754
Tmari_1847	2.41604
Tmari_1849	0.0877193
Tmari_1851	0.00526316
Tmari_1852	0.00415512
Tmari_1853	0.0354251
Tmari_1855	0.0252632
Tmari_1856	0.464662
Tmari_1858	1.33626
Tmari_1860	0.0123839
Tmari_1861	0.936404
Tmari_1863	0.00210526
Tmari_1866	0.00785546
Tmari_1867	0.299169
Tmari_1872	0.09375
Tmari_1874	0.640732
Tmari_1877	0.00339559
Tmari_1878	0.0368421
Tmari_1879	0.105263
Tmari_1880	0.00350877
Tmari_1882	0.621554
Tmari_1884	0.0109649
Tmari_1885	0.376731
Tmari_1886	0.157895
Tmari_1890	0.0180921
Tmari_1891	0.0263158
Tmari_1893	0.150877
