# Supplementary material for: The Genome Organization of Thermotoga maritima Reflects Its Lifestyle
Source: PLoS Genet. 2013 Apr 25;9(4):e1003485. doi: 10.1371/journal.pgen.1003485 (PMC3636130; doi:10.1371/journal.pgen.1003485)
Supplement: Table S10 — Sequencing statistics for transcriptome datasets. (XLSX) [file pgen.1003485.s014.xlsx]

## Sheet: TableS10
Table S10. Sequencing statistics for transcriptome datasets.
Experiment	Single End (SE) or Paired End (PE)	Total # of Reads	Aligned Reads
TSS-1	SE	3559391	2311118
TSS-1	SE	3559391	2311118
TSS-2	SE	9747996	7938211
Log Phase RNA-seq	PE	80674758	75378614
Carbon-limited Late Exponential Phase RNA-seq	PE	41195934	36070158
Heat Shock RNA-seq	PE	76728658	58703502
Hydrogen Inhibited RNA-seq	PE	81883734	73396640
